# Supplementary material for: A dynamic multi-tissue model to study human metabolism
Source: NPJ Syst Biol Appl. 2021 Jan 22;7:5. doi: 10.1038/s41540-020-00159-1 (PMC7822846; doi:10.1038/s41540-020-00159-1)
Supplement: Supplementary file 2 — Supplementary Data 1 [file 41540_2020_159_MOESM2_ESM.xlsx]

## Sheet: Overview
Supplementary Data 1. Results of tissue functions tests.
Number of functions	Liver	Muscle	Adipose tissue
Total tested	155	155	155
Total functions which should be present in model	142	98	98
Should not be in model	13	57	57
Present in model	139	88	91
% functions present	0.978873	0.897959	0.928571

## Sheet: Results of Functional tests
Supplementary Data 1. Results of tissue functions tests.
In red are functions which the model should not be able to perform. The number 1 represents a function which the model was able to fulfil, while the number 0 represents a function which is absent in the model.
Objective	Constraints	Evaluator	Liver function	Liver Ax solution	Muscle function	Muscle Ax solution	Fat function	Fat Ax solution
atp[c],1	glc_D[e],-1;pi[c],-1; adp[c],-1; co2[e],1; o2[e],-1;h2o[e],0;h[c],-1	atp[c];glc_D[e];o2[e]	1	atp[c], 1;adp[c], -1;h[c], -1;pi[c], -1;h2o[e], 1.187;glc_D[e],-0.031161;co2[e], 0.18697;o2[e], -0.18697	1	atp[c], 1;adp[c], -1;h[c], -1;pi[c], -1;h2o[e], 1.187;glc_D[e],-0.031161;co2[e], 0.18697;o2[e], -0.18697	1	atp[c], 1;adp[c], -1;h[c], -1;pi[c], -1;h2o[e], 1.2216;glc_D[e],-0.036933;co2[e], 0.2216;o2[e], -0.2216
atp[c],1	hdca[e],-1;o2[e],-1;co2[e],1;h2o[e],0;adp[c],-1;pi[c],-1;h[c],-1	atp[c];hdca[e];o2[e]	1	atp[c], 1;adp[c], -1;h[c], -1.0093;pi[c], -1;h2o[e], 1.149;co2[e], 0.14904;hdca[e],-0.0093153;o2[e], -0.21425	1	atp[c], 1;adp[c], -1;h[c], -1.0093;pi[c], -1;h2o[e], 1.149;co2[e], 0.14904;hdca[e],-0.0093153;o2[e], -0.21425	1	atp[c], 1;adp[c], -1;h[c], -1.0093;pi[c], -1;h2o[e], 1.149;co2[e], 0.14904;hdca[e],-0.0093153;o2[e], -0.21425
gtp[c],1	glc_D[e],-1;o2[e],-1;co2[e],1;h2o[e],0;gdp[c],-1;pi[c],-1;h[c],-1	gtp[c];o2[e]	1	h[c], -1;pi[c], -1;h2o[e], 1.187;gtp[c], 1;gdp[c], -1;glc_D[e],-0.031161;co2[e], 0.18697;o2[e], -0.18697	1	h[c], -1;pi[c], -1;h2o[e], 1.187;gtp[c], 1;gdp[c], -1;glc_D[e],-0.031161;co2[e], 0.18697;o2[e], -0.18697	1	h[c], -1;pi[c], -1;h2o[e], 1.2216;gtp[c], 1;gdp[c], -1;glc_D[e],-0.036933;co2[e], 0.2216;o2[e], -0.2216
ctp[c],1	glc_D[e],-1;o2[e],-1;co2[e],1;h2o[e],0;utp[c],-1;cdp[c],-1;pi[c],-1;gln_L[e],0;glu_L[e],0;h[c],-1	ctp[c];o2[e]	1	h[c], -0.90369;pi[c], -0.87961;h2o[e], 1;ctp[c], 1;co2[e], 0.21671;utp[c],-0.072235;cdp[c], -0.95184;o2[e], -0.18059	1	h[c], -0.90131;pi[c], -0.87664;h2o[e], 1;ctp[c], 1;co2[e], 0.22205;utp[c],-0.074018;cdp[c], -0.95065;o2[e], -0.18504	1	h[c], -0.90388;pi[c], -0.87985;h2o[e], 1;ctp[c], 1;co2[e], 0.21627;utp[c],-0.072091;cdp[c], -0.95194;o2[e], -0.18023
utp[c],1	glc_D[e],-1;o2[e],-1;co2[e],1;h2o[e],0;udp[c],-1;pi[c],-1;h[c],-1	utp[c];o2[e]	1	h[c], -1;pi[c], -1;h2o[e], 1.187;udp[c], -1;glc_D[e],-0.031161;co2[e], 0.18697;utp[c], 1;o2[e], -0.18697	1	h[c], -1;pi[c], -1;h2o[e], 1.187;udp[c], -1;glc_D[e],-0.031161;co2[e], 0.18697;utp[c], 1;o2[e], -0.18697	1	h[c], -1;pi[c], -1;h2o[e], 1.2216;udp[c], -1;glc_D[e],-0.036933;co2[e], 0.2216;utp[c], 1;o2[e], -0.2216
atp[c],1	glc_D[e],-1;co2[e],1;h2o[e],0;adp[c],-1;pi[c],-1;lac_L[e],1	atp[c];lac_L[e]	1	atp[c], 1;adp[c], -1;pi[c], -1;h2o[e], 1;glc_D[e],-0.5;lac_L[e], 1	1	atp[c], 1;adp[c], -1;pi[c], -1;h2o[e], 1;glc_D[e],-0.5;lac_L[e], 1	1	atp[c], 1;adp[c], -1;pi[c], -1;h2o[e], 1;glc_D[e],-0.5;lac_L[e], 1
gtp[c],1	glc_D[e],-1;co2[e],1;h2o[e],0;gdp[c],-1;pi[c],-1;lac_L[e],1	gtp[c];lac_L[e]	1	pi[c], -1;h2o[e], 1;gtp[c], 1;gdp[c], -1;glc_D[e],-0.5;lac_L[e], 1	1	pi[c], -1;h2o[e], 1;gtp[c], 1;gdp[c], -1;glc_D[e],-0.5;lac_L[e], 1	1	pi[c], -1;h2o[e], 1;gtp[c], 1;gdp[c], -1;glc_D[e],-0.5;lac_L[e], 1
ctp[c],1	glc_D[e],-1;co2[e],1;h2o[e],0;cdp[c],-1;pi[c],-1;lac_L[e],1	ctp[c];lac_L[e]	1	pi[c], -1;h2o[e], 1;glc_D[e],-0.5;ctp[c], 1;cdp[c], -1;lac_L[e], 1	1	pi[c], -1;h2o[e], 1;glc_D[e],-0.5;ctp[c], 1;cdp[c], -1;lac_L[e], 1	1	pi[c], -1;h2o[e], 1;glc_D[e],-0.5;ctp[c], 1;cdp[c], -1;lac_L[e], 1
utp[c],1	glc_D[e],-1;co2[e],1;h2o[e],0;udp[c],-1;pi[c],-1;lac_L[e],1	utp[c];lac_L[e]	1	pi[c], -1;h2o[e], 1;udp[c], -1;glc_D[e],-0.5;utp[c], 1;lac_L[e], 1	1	pi[c], -1;h2o[e], 1;udp[c], -1;glc_D[e],-0.5;utp[c], 1;lac_L[e], 1	1	pi[c], -1;h2o[e], 1;udp[c], -1;glc_D[e],-0.5;utp[c], 1;lac_L[e], 1
atp[c],1	MIPES	atp[c]	1	atp[c], 1;h2o[e], 5.1032;gln_L[e],0.44838;glc_D[e],-1.3333;pi[e], -3;co2[e], 1.5516;his_L[e],-1.9656;lac_L[e], 2;o2[e],-2.3102	1	atp[c], 1;h2o[e], 5.6354;glc_D[e],-1.2726;pi[e], -3;co2[e], 1.6354;glu_L[e],0.24309;his_L[e],-1.7477;lac_L[e], 1.7569;o2[e],-2.5092	1	atp[c], 1;h2o[e], 6.1657;nh4[e],-0.11047;glc_D[e], -1.3057;pi[e], -3;co2[e], 1.9448;his_L[e], -1.6298;lac_L[e], 1.8895;o2[e], -2.8149
ctp[c],1	MIPES	ctp[c]	1	h2o[e], 7.1915;nh4[e],-1.2234;glc_D[e],-1.2358;pi[e], -3;ctp[c], 1;co2[e],0.46809;his_L[e], -0.5;lac_L[e], 0.7766;o2[e],-1.7447;val_L[e],-0.2766	1	h2o[e], 8.8071;nh4[e], -2;glc_D[e],-0.95263;pi[e], -3;ctp[c], 1;co2[e], 0.28425;his_L[e],-0.15906;o2[e], -2.148;val_L[e],-0.52283	1	h2o[e], 8.4077;nh4[e], -1.8863;glc_D[e], -1.0039;pi[e], -3;ctp[c], 1;co2[e], 0.20385;his_L[e],-0.22747;lac_L[e], 0.11374;o2[e], -1.9077;val_L[e],-0.43132
gtp[c],1	MIPES	gtp[c]	1	h2o[e], 5;nh4[e],-0.21155;gtp[c], 1;gln_L[e], 0.5;glc_D[e], -1.3333;pi[e], -3;co2[e], 1.0769;his_L[e], -2;lac_L[e], 1.7884;o2[e], -2.2211;pro_L[e], 0.21155	1	h2o[e], 5.1223;gtp[c], 1;glc_D[e], -1.187;pi[e], -3;co2[e], 1.1223;glu_L[e],0.58515;his_L[e],-1.8617;lac_L[e], 1.4149;o2[e],-2.5531	1	h2o[e], 6.6237;nh4[e],-0.41583;gtp[c], 1;glc_D[e], -1.2294;pi[e], -3;co2[e], 1.7921;his_L[e], -1.5281;lac_L[e], 1.5842;o2[e], -3.264
utp[c],1	MIPES	utp[c]	1	h2o[e], 7.0365;nh4[e], -0.8887;glc_D[e], -1.5557;pi[e], -3;utp[c], 1;his_L[e],-0.28406;lac_L[e], 1.1113;o2[e], -1.4751;val_L[e],-0.25913	1	h2o[e], 7.0365;nh4[e], -0.8887;glc_D[e], -1.5557;pi[e], -3;utp[c], 1;his_L[e],-0.28406;lac_L[e], 1.1113;o2[e], -1.4751;val_L[e],-0.25913	1	h2o[e], 6.8819;nh4[e],-0.80651;glc_D[e], -1.5645;pi[e], -3;utp[c], 1;his_L[e],-0.30822;lac_L[e], 1.1935;o2[e], -1.4606;val_L[e],-0.26884
datp[c],1	MIPES	datp[c]	1	h2o[e], 5.863;datp[c], 1;gln_L[e],0.068504;glc_D[e], -1.3333;pi[e], -3;co2[e], 1.9315;his_L[e], -1.7123;lac_L[e], 2;o2[e], -2.2534	1	h2o[e], 5.9159;datp[c], 1;glc_D[e],-1.3193;pi[e], -3;co2[e], 1.9159;glu_L[e],0.05609;his_L[e],-1.6854;lac_L[e], 1.9439;o2[e],-2.2585	1	h2o[e], 6.099;nh4[e],-0.066004;datp[c], 1;glc_D[e], -1.3168;pi[e], -3;co2[e], 1.967;his_L[e], -1.6447;lac_L[e], 1.934;o2[e], -2.3223
dctp[c],1	MIPES	dctp[c]	1	h2o[e], 7.6279;nh4[e], -1.1864;glc_D[e], -1.3255;pi[e], -3;co2[e], 0.97619;dctp[c], 1;his_L[e],-0.51156;lac_L[e], 0.8136;o2[e], -1.7435;val_L[e],-0.27891	1	h2o[e], 9.1038;nh4[e], -2;glc_D[e], -0.9827;pi[e], -3;co2[e], 0.5519;dctp[c], 1;his_L[e],-0.14937;o2[e], -1.9544;val_L[e], -0.5519	1	h2o[e], 9.1015;nh4[e], -2;glc_D[e], -0.9711;pi[e], -3;co2[e], 0.5328;dctp[c], 1;his_L[e],-0.14375;o2[e], -1.9578;val_L[e],-0.56874
dgtp[c],1	MIPES	dgtp[c]	1	h2o[e], 5;nh4[e],-0.065946;gln_L[e], 0.5;glc_D[e], -1.3333;pi[e], -3;co2[e], 1.3681;dgtp[c], 1;his_L[e], -2;lac_L[e], 1.9341;o2[e], -2.0851;pro_L[e], 0.065946	1	h2o[e], 5.4028;glc_D[e],-1.2338;pi[e], -3;co2[e], 1.4028;glu_L[e],0.39814;dgtp[c], 1;his_L[e],-1.7994;lac_L[e], 1.6019;o2[e],-2.3025	1	h2o[e], 6.75;nh4[e], -0.5;glc_D[e],-1.2083;pi[e], -3;co2[e], 1.75;dgtp[c], 1;his_L[e], -1.5;lac_L[e], 1.5;o2[e], -2.75
dttp[c],1	MIPES	dttp[c]	1	h2o[e], 5.8761;ala_L[e],0.75219;gln_L[e], 0.1239;glc_D[e], -2.438;pi[e], -3;co2[e], 1.7522;dttp[c], 1;his_L[e], -1;lac_L[e], 2;o2[e],-1.3141	1	h2o[e], 6.5282;nh4[e],-0.26412;gly[e], 0.42137;glc_D[e], -1.912;pi[e], -3;co2[e], 1;dttp[c], 1;his_L[e],-0.57863;lac_L[e], 1.7359;o2[e], -1.5534;val_L[e],-0.42137	1	h2o[e], 6.4989;glc_D[e], -2.1363;arachd[e],-0.035195;pi[e], -3;co2[e], 1.5838;dttp[c], 1;his_L[e], -0.64805;lac_L[e], 2.0352;o2[e], -1.738;val_L[e],-0.055863
atp[c],1	adn[c],-1;glc_D[e],-1;pi[e],-1;o2[e],-1;co2[e],1;h2o[e],0;h[c],0	atp[c];adn[c]	1	atp[c], 1;h[c], -2;h2o[e], 3.5609;adn[c], -1;glc_D[e],-0.093483;pi[e], -3;co2[e], 0.5609;o2[e], -0.5609	1	atp[c], 1;h[c], -2;h2o[e], 3.5609;adn[c], -1;glc_D[e],-0.093483;pi[e], -3;co2[e], 0.5609;o2[e], -0.5609	1	atp[c], 1;h[c], -2;h2o[e], 3.6648;adn[c], -1;glc_D[e], -0.1108;pi[e], -3;co2[e], 0.66479;o2[e],-0.66479
atp[c],1	hxan[c],-1;glc_D[e],-1;pi[e],-1;gln_L[e],-1;o2[e],-1;co2[e],1;h2o[e],0;h[c],0	atp[c];hxan[c]	1	atp[c], 1;h[c], -2;h2o[e], 4.853;gln_L[e], -0.5;glc_D[e],-0.64217;pi[e], -3;co2[e], 1.353;o2[e], -1.103;hxan[c], -1	1	atp[c], 1;h[c], -2;h2o[e], 4.8478;gln_L[e], -0.5;glc_D[e],-0.64129;pi[e], -3;co2[e], 1.3478;o2[e], -1.0978;hxan[c], -1	1	atp[c], 1;h[c], -2;h2o[e], 4.8478;gln_L[e], -0.5;glc_D[e],-0.64129;pi[e], -3;co2[e], 1.3478;o2[e], -1.0978;hxan[c], -1
dttp[c],1	thym[c],-1;glc_D[e],-1;pi[e],-1;o2[e],-1;co2[e],1;h2o[e],0;h[c],0	dttp[c];thym[c]	1	h[c], -2;h2o[e], 6.9168;glc_D[e],-1.3195;pi[e], -3;co2[e], 2.9168;dttp[c], 1;thym[c], -1;o2[e],-2.4168	1	h[c], -2;h2o[e], 5.4037;glc_D[e], -1.0673;pi[e], -3;co2[e], 1.4037;dttp[c], 1;thym[c], -1;o2[e],-0.90367	1	h[c], -2;h2o[e], 5.4233;glc_D[e], -1.0706;pi[e], -3;co2[e], 1.4233;dttp[c], 1;thym[c], -1;o2[e],-0.92332
nadh[c],1	glc_D[e],-1;o2[e],-1;co2[e],1;h2o[e],0;nad[c],-1;h[c],0	nadh[c];nad[c];o2[e]	1	h[c], 1;nad[c], -1;nadh[c], 1;h2o[e], -0.48936;glc_D[e],-0.085106;co2[e], 0.51064;o2[e],-0.010638	1	h[c], 1;nad[c], -1;nadh[c], 1;h2o[e],-0.4;glc_D[e],-0.1;co2[e], 0.6;o2[e],-0.1	1	h[c], 1;nad[c], -1;nadh[c], 1;h2o[e],-0.48544;glc_D[e],-0.08576;co2[e], 0.51456;o2[e],-0.01456
nadph[c],1	glc_D[e],-1;o2[e],-1;co2[e],1;h2o[e],0;nadp[c],-1;h[c],0	nadph[c];nadp[c];o2[e]	1	h[c], 1;nadph[c], 1;nadp[c], -1;h2o[e], -0.48615;glc_D[e],-0.085642;co2[e], 0.51385;o2[e],-0.013854	1	h[c], 1;nadph[c], 1;nadp[c], -1;h2o[e],-0.4;glc_D[e],-0.1;co2[e], 0.6;o2[e],-0.1	1	h[c], 1;nadph[c], 1;nadp[c], -1;h2o[e],-0.48544;glc_D[e],-0.08576;co2[e], 0.51456;o2[e],-0.01456
glc_D[e],1	lac_L[e],-1;o2[e],-1;co2[e],1;h2o[e],0;h[c],0	glc_D[e];lac_L[e]	1	h[c],-2.3988;h2o[e], 1.1964;glc_D[e], 1;co2[e], 1.1964;lac_L[e],-2.3988;o2[e],-1.1964	0		0
glc_D[e],1	glyc[e],-1;o2[e],-1;co2[e],1;h2o[e],0	glc_D[e];glyc[e]	1	h2o[e], 2;glc_D[e], 1;glyc[e],-2;o2[e],-1	0		0
glc_D[e],1	ala_L[e],-1;o2[e],-1;co2[e],1;h2o[e],0;urea[e],1	glc_D[e];ala_L[e]	1	h2o[e],0.72309;ala_L[e],-2.6892;glc_D[e], 1;co2[e],0.72309;o2[e],-2.0677;urea[e], 1.3446	0		0
glc_D[e],1	hdca[e],-1;o2[e],-1;co2[e],1;h2o[e],0;lac_L[e],-1;h[c],0	glc_D[e];lac_L[e]	1	h[c], -2.0559;h2o[e], 0.89427;glc_D[e], 1;co2[e], 0.89427;hdca[e],-0.055892;lac_L[e], -2;o2[e], -1.2855	0		0
glc_D[e],1	hdca[e],-1;o2[e],-1;co2[e],1;h2o[e],0;glyc[e],-1	glc_D[e];glyc[e]	1	h2o[e], 2;glc_D[e], 1;glyc[e],-2;o2[e],-1	0		0
glc_D[e],1	hdca[e],-1;o2[e],-1;co2[e],1;h2o[e],0;ala_L[e],-1;urea[e],1	glc_D[e];ala_L[e]	1	h2o[e],0.72309;ala_L[e],-2.6892;glc_D[e], 1;co2[e],0.72309;o2[e],-2.0677;urea[e], 1.3446	0		0
glygn1[c],1	glc_D[e],-1;o2[e],-1;co2[e],1;h2o[e],0;Tyr_ggn[c],-1	glygn1[c];glc_D[e]	1	h2o[e], 13.0566;glc_D[e],-11.3428;co2[e], 2.05663;o2[e],-2.05663;Tyr_ggn[c], -1;glygn1[c], 1	1	h2o[e], 13.0566;glc_D[e],-11.3428;co2[e], 2.05663;o2[e],-2.05663;Tyr_ggn[c], -1;glygn1[c], 1	1	h2o[e], 13.4376;glc_D[e],-11.4063;co2[e], 2.43757;o2[e],-2.43757;Tyr_ggn[c], -1;glygn1[c], 1
glc_D[e],1	glygn2[c],-1;o2[e],-1;co2[e],1;h2o[e],0;glc_D[e],-1;Tyr_ggn[c],1	glygn2[c];glc_D[e]	1	h2o[e], -1;glc_D[e], 1;Tyr_ggn[c], 0.090909;glygn2[c],-0.090909	0		0
fru[e],-1	atp[c],1;pi[c],-1;adp[c],-1;lac_L[e],1;co2[e],1;h2o[e],0;nadh[c],0;nadph[c],0;nad[c],0;nadp[c],0;h[c],0	fru[e]	1	h[c], 2;fru[e],-1;lac_L[e], 2	1	h[c], 2;fru[e],-1;lac_L[e], 2	1	atp[c], 2;adp[c],-2;pi[c],-2;h2o[e], 2;fru[e],-1;lac_L[e], 2
gal[e],-1	atp[c],1;pi[c],-1;adp[c],-1;lac_L[e],1;co2[e],1;h2o[e],0;nadh[c],0;nadph[c],0;nad[c],0;nadp[c],0;h[c],0	gal[e]	1	h[c], 2;gal[e],-1;lac_L[e], 2	1	h[c], 2;gal[e],-1;lac_L[e], 2	1	atp[c], 1;adp[c], -1;h[c],2.6667;pi[c], -1;nadph[c], 2;nadp[c], -2;co2[e], 1;gal[e], -1;lac_L[e],1.6667
udpg[c],1	MIPES	udpg[c]	1	h2o[e], 7.0365;nh4[e], -0.8887;glc_D[e], -2.5557;pi[e], -2;his_L[e],-0.28406;lac_L[e], 1.1113;o2[e], -1.4751;val_L[e],-0.25913;udpg[c], 1	1	h2o[e], 7.0365;nh4[e], -0.8887;glc_D[e], -2.5557;pi[e], -2;his_L[e],-0.28406;lac_L[e], 1.1113;o2[e], -1.4751;val_L[e],-0.25913;udpg[c], 1	1	h2o[e], 6.8819;nh4[e],-0.80651;glc_D[e], -2.5645;pi[e], -2;his_L[e],-0.30822;lac_L[e], 1.1935;o2[e], -1.4606;val_L[e],-0.26884;udpg[c], 1
udpgal[c],1	MIPES	udpgal[c]	1	h2o[e], 7.0365;udpgal[c], 1;nh4[e], -0.8887;glc_D[e], -2.5557;pi[e], -2;his_L[e],-0.28406;lac_L[e], 1.1113;o2[e], -1.4751;val_L[e],-0.25913	1	h2o[e], 7.0365;udpgal[c], 1;nh4[e], -0.8887;glc_D[e], -2.5557;pi[e], -2;his_L[e],-0.28406;lac_L[e], 1.1113;o2[e], -1.4751;val_L[e],-0.25913	1	h2o[e], 6.8819;udpgal[c], 1;nh4[e],-0.80651;glc_D[e], -2.5645;pi[e], -2;his_L[e],-0.30822;lac_L[e], 1.1935;o2[e], -1.4606;val_L[e],-0.26884
udpglcur[c],1	MIPES	udpglcur[c]	1	h2o[e], 6;glc_D[e], -2.3333;pi[e], -2;his_L[e],-0.66667;lac_L[e], 1;o2[e], -2.2211;phe_L[e],-0.77547;tyr_L[e], 0.77547;udpglcur[c], 1	0		1	h2o[e], 6.5767;nh4[e],-0.14418;glc_D[e], -2.2612;pi[e], -2;co2[e], 0.14418;his_L[e],-0.57054;lac_L[e], 0.85582;o2[e], -2.2178;val_L[e],-0.14418;udpglcur[c], 1
gdpfuc[c],1	MIPES	gdpfuc[c]	1	h2o[e], 5;nh4[e],-0.065946;gln_L[e], 0.5;glc_D[e], -2.3333;pi[e], -2;co2[e], 1.3681;his_L[e], -2;lac_L[e], 1.9341;o2[e], -2.0851;pro_L[e], 0.065946;gdpfuc[c], 1	0		1	h2o[e], 6.75;nh4[e], -0.5;glc_D[e],-2.2083;pi[e], -2;co2[e], 1.75;his_L[e], -1.5;lac_L[e], 1.5;o2[e], -2.75;gdpfuc[c], 1
gdpmann[c],1	MIPES	gdpmann[c]	1	h2o[e], 5;nh4[e],-0.21155;gln_L[e], 0.5;glc_D[e], -2.3333;pi[e], -2;gdpmann[c], 1;co2[e], 1.0769;his_L[e], -2;lac_L[e], 1.7884;o2[e], -2.2211;pro_L[e], 0.21155	0		1	h2o[e], 6.75;nh4[e], -0.5;glc_D[e],-2.2083;pi[e], -2;gdpmann[c], 1;co2[e], 1.75;his_L[e], -1.5;lac_L[e], 1.5;o2[e], -3.25
udpacgal[c],1	MIPES	udpacgal[c]	1	h2o[e], 7.8726;nh4[e], -1.5682;glc_D[e], -2.2568;arachd[e], -0.1;pi[e], -2;co2[e], 0.054391;his_L[e], -0.45;lac_L[e], 0.53176;o2[e], -1.8861;val_L[e],-0.081756;udpacgal[c], 1	1	h2o[e], 7.6619;nh4[e],-1.4551;glc_D[e],-2.2316;arachd[e], -0.1;pi[e], -2;his_L[e],-0.4644;lac_L[e],0.64491;o2[e],-1.8873;val_L[e],-0.1517;udpacgal[c], 1	1	h2o[e], 8.0743;nh4[e], -1.6779;glc_D[e], -2.2111;arachd[e], -0.1;pi[e], -2;his_L[e],-0.40119;lac_L[e], 0.42215;o2[e], -1.9174;val_L[e],-0.11857;udpacgal[c], 1
cmpacna[n],1	MIPES	cmpacna[n]	1	h2o[e], 5.1393;nh4[e], -0.1;ala_L[e], 0.18;glc_D[e],-1.9832;arachd[e], -0.1;pi[e], -1;cmpacna[n], 1;co2[e], 1.5193;his_L[e], -1.36;o2[e],-2.8593	0		0
acgam[c],1	MIPES	acgam[c]	1	h2o[e], 0.59159;acgam[c], 1;nh4[e],-0.072672;glc_D[e], -1;arachd[e],-0.072672;co2[e], 0.73694;his_L[e], -0.37257;o2[e], -0.77788;pro_L[e], 0.19039	1	h2o[e], 0.38752;acgam[c], 1;ala_L[e], 0.34134;glc_D[e], -0.9492;arachd[e],-0.10577;co2[e], 1.152;his_L[e],-0.44711;lac_L[e], 0.10577;o2[e], -1.4452	1	h2o[e], 1.3295;acgam[c], 1;nh4[e],-0.063584;glc_D[e], -1.052;arachd[e],-0.063584;co2[e], 1.4566;his_L[e], -0.31214;o2[e], -1.5896
glcur[c],1	MIPES	glcur[c]	1	h2o[e], 0.998;ala_L[e], 2.3531;glc_D[e],-0.76479;co2[e], 4.3511;his_L[e], -1.8826;lnlc[e], -1;o2[e], -8.821;pro_L[e], 3.2949;glcur[c], 1	1	h2o[e], 3.1653;glc_D[e],-1.4612;co2[e], 4.1653;his_L[e],-1.8446;lnlc[e], -1;o2[e],-7.5538;pro_L[e], 5.5339;glcur[c], 1	1	h2o[e], -0.15421;glc_D[e], -0.89211;arachd[e],-0.029007;arg_L[e], 0.97099;co2[e], 1.8748;his_L[e], -1.2947;o2[e], -2.2687;glcur[c], 1
his_L[c],1	o2[e],-1;glc_D[e],-1;nh4[e],-1;pi[e],-1;h2o[e],0;co2[e],1		0		0		0
ile_L[c],1	o2[e],-1;glc_D[e],-1;nh4[e],-1;pi[e],-1;h2o[e],0;co2[e],1		0		0		0
leu_L[c],1	o2[e],-1;glc_D[e],-1;nh4[e],-1;pi[e],-1;h2o[e],0;co2[e],1		0		0		0
lys_L[c],1	o2[e],-1;glc_D[e],-1;nh4[e],-1;pi[e],-1;h2o[e],0;co2[e],1		0		0		0
met_L[c],1	o2[e],-1;glc_D[e],-1;nh4[e],-1;pi[e],-1;h2o[e],0;co2[e],1		0		0		0
phe_L[c],1	o2[e],-1;glc_D[e],-1;nh4[e],-1;pi[e],-1;h2o[e],0;co2[e],1		0		0		0
thr_L[c],1	o2[e],-1;glc_D[e],-1;nh4[e],-1;pi[e],-1;h2o[e],0;co2[e],1		0		0		0
trp_L[c],1	o2[e],-1;glc_D[e],-1;nh4[e],-1;pi[e],-1;h2o[e],0;co2[e],1		0		0		0
val_L[c],1	o2[e],-1;glc_D[e],-1;nh4[e],-1;pi[e],-1;h2o[e],0;co2[e],1		0		0		0
cys_L[c],1	o2[e],-1;glc_D[e],-1;nh4[e],-1;pi[e],-1;so4[e],-1;h2o[e],0;co2[e],1		0		0		0
Lcystin[c],1	o2[e],-1;glc_D[e],-1;nh4[e],-1;pi[e],-1;so4[e],-1;h2o[e],0;co2[e],1		0		0		0
tyr_L[c],1	o2[e],-1;glc_D[e],-1;nh4[e],-1;pi[e],-1;h2o[e],0;co2[e],1		0		0		0
hcys_L[c],1	o2[e],-1;glc_D[e],-1;nh4[e],-1;pi[e],-1;h2o[e],0;co2[e],1		0		0		0
ala_L[c],1	MIMES	ala_L[c]	1	h2o[e],-0.57143;ala_L[c], 1;glc_D[e],-0.14286;co2[e], 0.85714;his_L[e],-0.28571;o2[e],-0.71429;phe_L[e],-0.14286	1	h2o[e], -0.5;ala_L[c], 1;glc_D[e], -0.25;co2[e], 0.5;his_L[e],-0.33333;o2[e],-0.16667	1	h2o[e], -0.5;ala_L[c], 1;glc_D[e], -0.25;co2[e], 0.5;his_L[e],-0.33333;o2[e],-0.16667
arg_L[c],1	MIMES	arg_L[c]	1	h2o[e], 0.17725;nh4[e], -0.80379;arg_L[c], 1;lys_L[e], -0.19621;co2[e], 1.0791;his_L[e], -0.9019;o2[e], -0.97157;val_L[e],-0.098104	0		1	h2o[e], 0.1681;nh4[e], -0.80532;arg_L[c], 1;lys_L[e], -0.19468;co2[e], 1.0708;his_L[e], -0.90266;o2[e], -0.96013;val_L[e],-0.097342
asn_L[c],1	MIMES	asn_L[c]	1	h2o[e], -0.85838;asn_L[c], 1;glc_D[e],-0.023603;co2[e], 0.14162;his_L[e], -0.66667;o2[e], -0.47495	1	h2o[e], -0.85838;asn_L[c], 1;glc_D[e],-0.023603;co2[e], 0.14162;his_L[e], -0.66667;o2[e], -0.47495	1	h2o[e], -0.83333;asn_L[c], 1;glc_D[e],-0.027778;co2[e], 0.16667;his_L[e], -0.66667;o2[e], -0.5
asp_L[c],1	MIMES	asp_L[c]	1	asp_L[c], 1;h2o[e], 7.78736;chsterol[e], 0.270115;co2[e], 8.7069;his_L[e],-0.333333;lnlc[e], -1;o2[e], -13.4023	1	asp_L[c], 1;h2o[e], 14;arachd[e], 1.1954;co2[e], 13.6092;his_L[e],-0.333333;lnlc[e], -2.1954;o2[e], -21.2759	1	asp_L[c], 1;h2o[e], 14;arachd[e], 1.45833;co2[e], 13.0833;his_L[e],-0.333333;lnlc[e], -2.45833;o2[e], -20.75
cys_L[c],1	MIMES	cys_L[c]	1	h2o[e], 1;cys_L[c], 1;chol[c], 0.33333;co2[e], 1;etha[c],-0.33333;met_L[e], -1;o2[e], -1.5	1	h2o[e], 1;cys_L[c], 1;chol[c], 0.33333;co2[e], 1;etha[c],-0.33333;met_L[e], -1;o2[e], -1.5	1	h2o[e], 1.4122;cys_L[c], 1;glc_D[e],-0.068698;chol[c], 0.33333;co2[e], 1.4122;etha[c], -0.33333;met_L[e], -1;o2[e], -1.9122
Lcystin[c],1	MIMES	Lcystin[c]	1	h2o[e], 4;chol[c], 0.33333;co2[e], 3;Lcystin[c], 1;etha[c],-0.33333;met_L[e], -2;o2[e], -5	1	h2o[e], 4.75;glc_D[e], -0.125;arachd[e], 0.25;chol[c], 0.33333;co2[e], 3.25;Lcystin[c], 1;etha[c],-0.33333;lnlc[e], -0.25;met_L[e], -2;o2[e], -5.25	1	h2o[e], 3.8244;glc_D[e], -0.1374;chol[c], 0.66667;co2[e], 2.8244;Lcystin[c], 1;etha[c],-0.66667;met_L[e], -2;o2[e], -4.3244
glu_L[c],1	MIMES	glu_L[c]	1	glu_L[c], 1;h2o[e], 7.18391;chsterol[e], 0.252874;co2[e], 8.17241;his_L[e],-0.333333;lnlc[e], -1;o2[e], -12.5575	1	glu_L[c], 1;h2o[e], 13;arachd[e], 1.12935;co2[e], 12.7413;his_L[e],-0.333333;lnlc[e], -2.12935;o2[e], -19.908	1	glu_L[c], 1;h2o[e], 13;arachd[e], 1.33333;co2[e], 12.3333;his_L[e],-0.333333;lnlc[e], -2.33333;o2[e], -19.5
gly[c],1	MIMES	gly[c]	1	h2o[e], -1;gly[c], 1;his_L[e],-0.33333;o2[e],-0.16667	1	h2o[e], -1;gly[c], 1;his_L[e],-0.33333;o2[e],-0.16667	1	h2o[e], -1;gly[c], 1;his_L[e],-0.33333;o2[e],-0.16667
gln_L[c],1	MIMES	gln_L[c]	1	h2o[e], -0.90713;nh4[e], -0.034557;gln_L[c], 1;glc_D[e], -0.088553;arachd[e], -0.034557;co2[e], 0.15982;his_L[e], -0.65443;o2[e], -0.24946;val_L[e],-0.0021587	1	h2o[e], -0.84176;nh4[e],-0.038462;gln_L[c], 1;glc_D[e],-0.090475;co2[e], 0.15824;his_L[e], -0.65385;lnlc[e],-0.038462;o2[e], -0.27362	1	h2o[e], -0.90889;nh4[e],-0.035618;gln_L[c], 1;glc_D[e],-0.064921;arachd[e],-0.035618;co2[e], 0.12942;his_L[e], -0.64382;o2[e], -0.26785;val_L[e],-0.032924
pro_L[c],1	MIMES	pro_L[c]	1	h2o[e], 0.54968;nh4[e],-0.028294;glc_D[e], -0.2067;arachd[e],-0.073326;co2[e], 0.43478;etha[c],-0.045032;his_L[e], -0.22171;o2[e], -0.51043;val_L[e], -0.26156;pro_L[c], 1	1	h2o[e], 0.66861;nh4[e],-0.086563;glc_D[e], -0.2135;co2[e], 0.41796;his_L[e], -0.22093;lnlc[e],-0.086563;o2[e], -0.55362;val_L[e], -0.25065;pro_L[c], 1	1	h2o[e], 0.49484;nh4[e],-0.054972;glc_D[e], -0.2743;arachd[e],-0.072412;co2[e], 0.51065;his_L[e], -0.27588;met_L[e],-0.011627;o2[e], -0.45205;so4[e],0.0058134;urate[e], 0.011627;val_L[e], -0.15226;pro_L[c], 1;HC00250[e],0.0058134
ser_L[c],1	MIMES	ser_L[c]	1	h2o[e], -0.17593;nh4[e],-0.018519;ser_L[c], 1;glc_D[e], -0.25463;arachd[e], 0.16667;co2[e], 0.49074;his_L[e], -0.32716;lnlc[e], -0.18519;o2[e], -0.79321	1	h2o[e], -0.20833;nh4[e],-0.016667;ser_L[c], 1;glc_D[e], -0.25417;arachd[e], 0.15;co2[e], 0.49167;his_L[e], -0.32778;lnlc[e], -0.16667;o2[e], -0.78056	1	h2o[e], -0.5;ser_L[c], 1;glc_D[e], -0.25;co2[e], 0.5;his_L[e],-0.33333;o2[e],-0.66667
tyr_L[c],1	MIMES	tyr_L[c]	1	h2o[e], 0.51064;glc_D[e],-0.085106;co2[e], 0.51064;o2[e], -1.0106;phe_L[e], -1;tyr_L[c], 1	1	h2o[e], 0.5521;glc_D[e], -0.071698;chol[c], 0.0011611;co2[e], 0.56517;etha[c],-0.0011611;lnlc[e],-0.0069666;met_L[e],-0.0034833;o2[e], -1.1239;phe_L[e], -1;so4[e], 0.0034833;urate[e],0.00087083;tyr_L[c], 1	1	h2o[e], 0.51456;glc_D[e],-0.08576;co2[e], 0.51456;o2[e], -1.0146;phe_L[e], -1;tyr_L[c], 1
ala_L[c],-1	hdca[e],-1;o2[e],-1;co2[e],1;h2o[e],0;urea[e],1;h[c],0	ala_L[c];urea[e]	1	h2o[e],2.5;ala_L[c], -1;co2[e],2.5;o2[e], -3;urea[e],0.5	0		0
arg_L[c],-1	hdca[e],-1;o2[e],-1;co2[e],1;h2o[e],0;urea[e],1;h[c],0	arg_L[c];urea[e]	1	h[c], 1;h2o[e], 3;arg_L[c], -1;co2[e], 4;o2[e],-5.5;urea[e], 2	0		0
asn_L[c],-1	hdca[e],-1;o2[e],-1;co2[e],1;h2o[e],0;urea[e],1;h[c],0	asn_L[c];urea[e]	1	h2o[e], 2;asn_L[c],-1;co2[e], 3;o2[e],-3;urea[e], 1	0		0
asp_L[c],-1	hdca[e],-1;o2[e],-1;co2[e],1;h2o[e],0;urea[e],1;h[c],0	asp_L[c];urea[e]	1	h[c], -1;asp_L[c], -1;h2o[e],2.5;co2[e],3.5;o2[e], -3;urea[e],0.5	0		0
cys_L[c],-1	hdca[e],-1;o2[e],-1;co2[e],1;h2o[e],0;urea[e],1;HC00250[e],1;h[c],0	cys_L[c];urea[e]	1	h[c], 1;h2o[e], 1.5;cys_L[c], -1;co2[e], 2.5;o2[e],-2.5;urea[e], 0.5;HC00250[e], 1	0		0
glu_L[c],-1	hdca[e],-1;o2[e],-1;co2[e],1;h2o[e],0;urea[e],1;h[c],0	glu_L[c];urea[e]	1	h[c], -1;glu_L[c], -1;h2o[e], 3.5;co2[e], 4.5;o2[e],-4.5;urea[e], 0.5	0		0
gly[c],-1	hdca[e],-1;o2[e],-1;co2[e],1;h2o[e],0;urea[e],1;met_L[e],-1;HC00250[e],1;h[c],0	gly[c];urea[e]	1	h2o[e], 1.5;gly[c], -1;co2[e], 1.5;o2[e],-1.5;urea[e], 0.5	0		0
his_L[c],-1	hdca[e],-1;o2[e],-1;co2[e],1;h2o[e],0;urea[e],1;h[c],0	his_L[c];urea[e]	1	h2o[e],1.5;co2[e],4.5;o2[e], -5;urea[e],1.5;his_L[c], -1	0		0
ile_L[c],-1	hdca[e],-1;o2[e],-1;co2[e],1;h2o[e],0;urea[e],1;h[c],0	ile_L[c];urea[e]	1	h2o[e], 5.5;co2[e], 5.5;o2[e],-7.5;urea[e], 0.5;ile_L[c], -1	0		0
gln_L[c],-1	hdca[e],-1;o2[e],-1;co2[e],1;h2o[e],0;urea[e],1;h[c],0	gln_L[c];urea[e]	1	h2o[e], 3;gln_L[c], -1;co2[e], 4;o2[e],-4.5;urea[e], 1	0		0
leu_L[c],-1	hdca[e],-1;o2[e],-1;co2[e],1;h2o[e],0;urea[e],1;h[c],0	leu_L[c];urea[e]	1	h2o[e], 5.5;co2[e], 5.5;o2[e],-7.5;urea[e], 0.5;leu_L[c], -1	0		0
lys_L[c],-1	hdca[e],-1;o2[e],-1;co2[e],1;h2o[e],0;urea[e],1;h[c],0	lys_L[c];urea[e]	1	h[c], 1;h2o[e], 5;lys_L[c],-1;co2[e], 5;o2[e],-7;urea[e], 1	0		0
met_L[c],-1	hdca[e],-1;o2[e],-1;co2[e],1;h2o[e],0;urea[e],1;ser_L[e],-1;HC00250[e],1;h[c],0	met_L[c];urea[e]	1	h[c], 1;h2o[e], 3.5;met_L[c], -1;co2[e], 4.5;o2[e],-5.5;urea[e], 0.5;HC00250[e], 1	0		0
phe_L[c],-1	hdca[e],-1;o2[e],-1;co2[e],1;h2o[e],0;urea[e],1;h[c],0	phe_L[c];urea[e]	1	h2o[e],4.5;co2[e],8.5;o2[e],-10;urea[e],0.5;phe_L[c], -1	0		0
pro_L[c],-1	hdca[e],-1;o2[e],-1;co2[e],1;h2o[e],0;urea[e],1;h[c],0	pro_L[c];urea[e]	1	h2o[e], 3.5;co2[e], 4.5;o2[e],-5.5;urea[e], 0.5;pro_L[c], -1	0		0
ser_L[c],-1	hdca[e],-1;o2[e],-1;co2[e],1;h2o[e],0;urea[e],1;h[c],0	ser_L[c];urea[e]	1	h2o[e], 2.5;ser_L[c], -1;co2[e], 2.5;o2[e],-2.5;urea[e], 0.5	0		0
thr_L[c],-1	hdca[e],-1;o2[e],-1;co2[e],1;h2o[e],0;urea[e],1;h[c],0	thr_L[c];urea[e]	1	h2o[e],3.5;thr_L[c], -1;co2[e],3.5;o2[e], -4;urea[e],0.5	0		0
trp_L[c],-1	hdca[e],-1;o2[e],-1;co2[e],1;h2o[e],0;urea[e],1;h[c],0	trp_L[c];urea[e]	1	h2o[e], 4;co2[e], 10;o2[e],-11.5;urea[e], 1;trp_L[c], -1	0		0
tyr_L[c],-1	hdca[e],-1;o2[e],-1;co2[e],1;h2o[e],0;urea[e],1;h[c],0	tyr_L[c];urea[e]	1	h2o[e], 4.5;co2[e], 8.5;o2[e],-9.5;urea[e], 0.5;tyr_L[c], -1	0		0
val_L[c],-1	hdca[e],-1;o2[e],-1;co2[e],1;h2o[e],0;urea[e],1;h[c],0	val_L[c];urea[e]	1	h2o[e],4.5;co2[e],4.5;o2[e], -6;urea[e],0.5;val_L[c], -1	0		0
hcys_L[c],-1	hdca[e],-1;o2[e],-1;co2[e],1;h2o[e],0;urea[e],1;ser_L[e],-1;HC00250[e],1;h[c],0	hcys_L[c];urea[e]	1	h[c], 1;h2o[e],2.5;hcys_L[c], -1;co2[e],3.5;o2[e], -4;urea[e],0.5;HC00250[e], 1	0		0
ala_B[c],-1	hdca[e],-1;o2[e],-1;co2[e],1;h2o[e],0;urea[e],1;h[c],0	ala_B[c];urea[e]	1	h2o[e],2.5;ala_B[c], -1;co2[e],2.5;o2[e], -3;urea[e],0.5	0		0
orn[c],-1	hdca[e],-1;o2[e],-1;co2[e],1;h2o[e],0;urea[e],1;h[c],0	orn[c];urea[e]	1	h[c], 1;h2o[e], 4;orn[c], -1;co2[e], 4;o2[e],-5.5;urea[e], 1	0		0
ala_L[c],-1	hdca[e],-1;o2[e],-1;co2[e],1;h2o[e],0;nh4[e],1;h[c],0	ala_L[c];nh4[e]	1	h[c],-1;h2o[e], 2;nh4[e], 1;ala_L[c],-1;co2[e], 3;o2[e],-3	1	h[c],-1;h2o[e], 2;nh4[e], 1;ala_L[c],-1;co2[e], 3;o2[e],-3	1	h[c],-1;h2o[e], 2;nh4[e], 1;ala_L[c],-1;co2[e], 3;o2[e],-3
arg_L[c],-1	hdca[e],-1;o2[e],-1;co2[e],1;h2o[e],0;nh4[e],1;h[c],0	arg_L[c];nh4[e]	0		0		0
asn_L[c],-1	hdca[e],-1;o2[e],-1;co2[e],1;h2o[e],0;nh4[e],1;h[c],0	asn_L[c];nh4[e]	1	h[c],-2;h2o[e], 1;nh4[e], 2;asn_L[c],-1;co2[e], 4;o2[e],-3	1	h[c],-2;h2o[e], 1;nh4[e], 2;asn_L[c],-1;co2[e], 4;o2[e],-3	1	h[c],-2;h2o[e], 1;nh4[e], 2;asn_L[c],-1;co2[e], 4;o2[e],-3
asp_L[c],-1	hdca[e],-1;o2[e],-1;co2[e],1;h2o[e],0;nh4[e],1;h[c],0	asp_L[c];nh4[e]	1	h[c],-2;asp_L[c],-1;h2o[e], 2;nh4[e], 1;co2[e], 4;o2[e],-3	1	h[c],-2;asp_L[c],-1;h2o[e], 2;nh4[e], 1;co2[e], 4;o2[e],-3	1	h[c],-2;asp_L[c],-1;h2o[e], 2;nh4[e], 1;co2[e], 4;o2[e],-3
cys_L[c],-1	hdca[e],-1;o2[e],-1;co2[e],1;h2o[e],0;nh4[e],1;HC00250[e],1;h[c],0	cys_L[c];nh4[e]	1	h2o[e], 1;nh4[e], 1;cys_L[c], -1;co2[e], 3;o2[e],-2.5;HC00250[e], 1	1	h2o[e], 1;nh4[e], 1;cys_L[c], -1;co2[e], 3;o2[e],-2.5;HC00250[e], 1	1	h2o[e], 1;nh4[e], 1;cys_L[c], -1;co2[e], 3;o2[e],-2.5;HC00250[e], 1
glu_L[c],-1	hdca[e],-1;o2[e],-1;co2[e],1;h2o[e],0;nh4[e],1;h[c],0	glu_L[c];nh4[e]	1	h[c], -2;glu_L[c], -1;h2o[e], 3;nh4[e], 1;co2[e], 5;o2[e],-4.5	1	h[c], -2;glu_L[c], -1;h2o[e], 3;nh4[e], 1;co2[e], 5;o2[e],-4.5	1	h[c], -2;glu_L[c], -1;h2o[e], 3;nh4[e], 1;co2[e], 5;o2[e],-4.5
gly[c],-1	hdca[e],-1;o2[e],-1;co2[e],1;h2o[e],0;nh4[e],1;met_L[e],-1;HC00250[e],1;h[c],0	gly[c];nh4[e]	1	h[c], -1;h2o[e], 1;nh4[e], 1;gly[c], -1;co2[e], 2;o2[e],-1.5	1	h[c], -1;h2o[e], 1;nh4[e], 1;gly[c], -1;co2[e], 2;o2[e],-1.5	1	h[c], -1;h2o[e], 1;nh4[e], 1;gly[c], -1;co2[e], 2;o2[e],-1.5
his_L[c],-1	hdca[e],-1;o2[e],-1;co2[e],1;h2o[e],0;nh4[e],1;h[c],0	his_L[c];nh4[e]	1	h[c],-3;nh4[e], 3;co2[e], 6;o2[e],-5;his_L[c],-1	1	h[c],-3;nh4[e], 3;co2[e], 6;o2[e],-5;his_L[c],-1	1	h[c],-3;nh4[e], 3;co2[e], 6;o2[e],-5;his_L[c],-1
ile_L[c],-1	hdca[e],-1;o2[e],-1;co2[e],1;h2o[e],0;nh4[e],1;h[c],0	ile_L[c];nh4[e]	1	h[c], -1;h2o[e], 5;nh4[e], 1;co2[e], 6;o2[e],-7.5;ile_L[c], -1	1	h[c], -1;h2o[e], 5;nh4[e], 1;co2[e], 6;o2[e],-7.5;ile_L[c], -1	1	h[c], -1;h2o[e], 5;nh4[e], 1;co2[e], 6;o2[e],-7.5;ile_L[c], -1
gln_L[c],-1	hdca[e],-1;o2[e],-1;co2[e],1;h2o[e],0;nh4[e],1;h[c],0	gln_L[c];nh4[e]	1	h[c], -2;h2o[e], 2;nh4[e], 2;gln_L[c], -1;co2[e], 5;o2[e],-4.5	1	h[c], -2;h2o[e], 2;nh4[e], 2;gln_L[c], -1;co2[e], 5;o2[e],-4.5	1	h[c], -2;h2o[e], 2;nh4[e], 2;gln_L[c], -1;co2[e], 5;o2[e],-4.5
leu_L[c],-1	hdca[e],-1;o2[e],-1;co2[e],1;h2o[e],0;nh4[e],1;h[c],0	leu_L[c];nh4[e]	1	h[c], -1;h2o[e], 5;nh4[e], 1;co2[e], 6;o2[e],-7.5;leu_L[c], -1	1	h[c], -1;h2o[e], 5;nh4[e], 1;co2[e], 6;o2[e],-7.5;leu_L[c], -1	1	h[c], -1;h2o[e], 5;nh4[e], 1;co2[e], 6;o2[e],-7.5;leu_L[c], -1
lys_L[c],-1	hdca[e],-1;o2[e],-1;co2[e],1;h2o[e],0;nh4[e],1;h[c],0	lys_L[c];nh4[e]	1	h[c],-1;h2o[e], 4;nh4[e], 2;lys_L[c],-1;co2[e], 6;o2[e],-7	1	h[c],-1;h2o[e], 4;nh4[e], 2;lys_L[c],-1;co2[e], 6;o2[e],-7	1	h[c],-1;h2o[e], 4;nh4[e], 2;lys_L[c],-1;co2[e], 6;o2[e],-7
met_L[c],-1	hdca[e],-1;o2[e],-1;co2[e],1;h2o[e],0;nh4[e],1;ser_L[e],-1;HC00250[e],1;h[c],0	met_L[c];nh4[e]	1	h2o[e], 3;nh4[e], 1;met_L[c], -1;co2[e], 5;o2[e],-5.5;HC00250[e], 1	1	h2o[e], 3;nh4[e], 1;met_L[c], -1;co2[e], 5;o2[e],-5.5;HC00250[e], 1	1	h2o[e], 3;nh4[e], 1;met_L[c], -1;co2[e], 5;o2[e],-5.5;HC00250[e], 1
phe_L[c],-1	hdca[e],-1;o2[e],-1;co2[e],1;h2o[e],0;nh4[e],1;h[c],0	phe_L[c];nh4[e]	1	h[c], -1;h2o[e], 4;nh4[e], 1;co2[e], 9;o2[e],-10;phe_L[c], -1	1	h[c], -1;h2o[e], 4;nh4[e], 1;co2[e], 9;o2[e],-10;phe_L[c], -1	1	h[c], -1;h2o[e], 4;nh4[e], 1;co2[e], 9;o2[e],-10;phe_L[c], -1
pro_L[c],-1	hdca[e],-1;o2[e],-1;co2[e],1;h2o[e],0;nh4[e],1;h[c],0	pro_L[c];nh4[e]	1	h[c], -1;h2o[e], 3;nh4[e], 1;co2[e], 5;o2[e],-5.5;pro_L[c], -1	1	h[c], -1;h2o[e], 3;nh4[e], 1;co2[e], 5;o2[e],-5.5;pro_L[c], -1	1	h[c], -1;h2o[e], 3;nh4[e], 1;co2[e], 5;o2[e],-5.5;pro_L[c], -1
ser_L[c],-1	hdca[e],-1;o2[e],-1;co2[e],1;h2o[e],0;nh4[e],1;h[c],0	ser_L[c];nh4[e]	1	h[c], -1;h2o[e], 2;nh4[e], 1;ser_L[c], -1;co2[e], 3;o2[e],-2.5	1	h[c], -1;h2o[e], 2;nh4[e], 1;ser_L[c], -1;co2[e], 3;o2[e],-2.5	1	h[c], -1;h2o[e], 2;nh4[e], 1;ser_L[c], -1;co2[e], 3;o2[e],-2.5
thr_L[c],-1	hdca[e],-1;o2[e],-1;co2[e],1;h2o[e],0;nh4[e],1;h[c],0	thr_L[c];nh4[e]	1	h[c],-1;h2o[e], 3;nh4[e], 1;thr_L[c],-1;co2[e], 4;o2[e],-4	1	h[c],-1;h2o[e], 3;nh4[e], 1;thr_L[c],-1;co2[e], 4;o2[e],-4	1	h[c],-1;h2o[e], 3;nh4[e], 1;thr_L[c],-1;co2[e], 4;o2[e],-4
trp_L[c],-1	hdca[e],-1;o2[e],-1;co2[e],1;h2o[e],0;nh4[e],1;h[c],0	trp_L[c];nh4[e]	1	h[c], -2;h2o[e], 3;nh4[e], 2;co2[e], 11;o2[e],-11.5;trp_L[c], -1	1	h[c], -2;h2o[e], 3;nh4[e], 2;co2[e], 11;o2[e],-11.5;trp_L[c], -1	1	h[c], -2;h2o[e], 3;nh4[e], 2;co2[e], 11;o2[e],-11.5;trp_L[c], -1
tyr_L[c],-1	hdca[e],-1;o2[e],-1;co2[e],1;h2o[e],0;nh4[e],1;h[c],0	tyr_L[c];nh4[e]	1	h[c], -1;h2o[e], 4;nh4[e], 1;co2[e], 9;o2[e],-9.5;tyr_L[c], -1	1	h[c], -1;h2o[e], 4;nh4[e], 1;co2[e], 9;o2[e],-9.5;tyr_L[c], -1	1	h[c], -1;h2o[e], 4;nh4[e], 1;co2[e], 9;o2[e],-9.5;tyr_L[c], -1
val_L[c],-1	hdca[e],-1;o2[e],-1;co2[e],1;h2o[e],0;nh4[e],1;h[c],0	val_L[c];nh4[e]	1	h[c],-1;h2o[e], 4;nh4[e], 1;co2[e], 5;o2[e],-6;val_L[c],-1	1	h[c],-1;h2o[e], 4;nh4[e], 1;co2[e], 5;o2[e],-6;val_L[c],-1	1	h[c],-1;h2o[e], 4;nh4[e], 1;co2[e], 5;o2[e],-6;val_L[c],-1
hcys_L[c],-1	hdca[e],-1;o2[e],-1;co2[e],1;h2o[e],0;nh4[e],1;ser_L[e],-1;HC00250[e],1;h[c],0	hcys_L[c];nh4[e]	1	h2o[e], 2;nh4[e], 1;hcys_L[c],-1;co2[e], 4;o2[e],-4;HC00250[e], 1	1	h2o[e], 2;nh4[e], 1;hcys_L[c],-1;co2[e], 4;o2[e],-4;HC00250[e], 1	1	h2o[e], 2;nh4[e], 1;hcys_L[c],-1;co2[e], 4;o2[e],-4;HC00250[e], 1
ala_B[c],-1	hdca[e],-1;o2[e],-1;co2[e],1;h2o[e],0;nh4[e],1;h[c],0	ala_B[c];nh4[e]	1	h[c],-1;h2o[e], 2;nh4[e], 1;ala_B[c],-1;co2[e], 3;o2[e],-3	1	h[c],-1;h2o[e], 2;nh4[e], 1;ala_B[c],-1;co2[e], 3;o2[e],-3	1	h[c],-1;h2o[e], 2;nh4[e], 1;ala_B[c],-1;co2[e], 3;o2[e],-3
orn[c],-1	hdca[e],-1;o2[e],-1;co2[e],1;h2o[e],0;nh4[e],1;h[c],0	orn[c];nh4[e]	1	h[c], -1;h2o[e], 3;orn[c], -1;nh4[e], 2;co2[e], 5;o2[e],-5.5	1	h[c], -1;h2o[e], 3;orn[c], -1;nh4[e], 2;co2[e], 5;o2[e],-5.5	1	h[c], -1;h2o[e], 3;orn[c], -1;nh4[e], 2;co2[e], 5;o2[e],-5.5
HC00001[e],1	PIPES	HC00001[e]	1	h2o[e], 332.2168;ala_L[e], -63;asn_L[e], -17;cys_L[e], -35;gln_L[e], -20;gly[e], -13;ser_L[e], -28;thr_L[e], -29;arg_L[e], -27;lys_L[e], -60;asp_L[e], -36;co2[e], 351.7589;glu_L[e],-42.45784;his_L[e], -16;ile_L[e], -9;leu_L[e], -64;met_L[e], -7;o2[e],-517.8673;ocdcea[e],-19.54216;phe_L[e], -35;pro_L[e],-43.54216;trp_L[e], -2;tyr_L[e], -19;val_L[e], -43;HC00001[e], 1	0		0
urea[e],1	o2[e],-1;glc_D[e],-1;co2[e],1;h2o[e],0;ala_L[e],-1	urea[e]	1	h2o[e], 5;ala_L[e],-2;co2[e], 5;o2[e],-6;urea[e], 1	0		0
urea[e],1	o2[e],-1;glc_D[e],-1;co2[e],1;h2o[e],0;gln_L[e],-1	urea[e]	1	h2o[e], 3;gln_L[e], -1;co2[e], 4;o2[e],-4.5;urea[e], 1	0		0
creat[c],1	MIPES	creat[c]	1	h2o[e], 1.3391;ala_L[e], 1.8396;chol[c],-0.66667;chsterol[e],0.055556;creat[c], 1;co2[e], 5.6231;his_L[e], -2.8396;lnlc[e], -1;met_L[e],-0.33333;o2[e], -9.3329;pro_L[e], 4.6791;HC00250[e], 0.33333	0		0
pheme[c],1	MIPES	pheme[c]	1	h2o[e], 16.0013;ala_L[e], 11.4657;glc_D[e],-0.274657;arachd[e], 0.394517;co2[e], 19.678;fe2[e], -1;his_L[e], -6.90137;lnlc[e], -4.39452;o2[e], -34.6575;pro_L[e], 5.23838;pheme[c], 1	0		0
pchol_hs[c],1	PIPES	pchol_hs[c]	1	h2o[e], 2.7606;ala_L[e], 1;cys_L[e], -1;glc_D[e], -1;pi[e], -1;pchol_hs[c], 1;chol[c], -1;co2[e], 0.7606;lac_L[e], 1;o2[e], -2.1409;ocdca[e], -0.3803;Rtotal[e],-0.87323;Rtotal2[e],-0.87323;Rtotal3[e], 0.12677;so4[e], 1	1	h2o[e], 3.0105;nh4[e],-0.58084;ala_L[e], 1.515;cys_L[e],-0.93411;glc_D[e],-0.97231;asp_L[e], 0.36379;pi[e], -1;pchol_hs[c], 1;chol[c], -1;co2[e], 0.36379;lac_L[e], 0.36379;o2[e], -1.4574;pro_L[e],-0.36379;Rtotal[e], -1;Rtotal2[e], -1;so4[e], 0.75748;HC00250[e], 0.17663	1	h2o[e], 3.6291;glc_D[e], -2.0762;pi[e], -1;pchol_hs[c], 1;chol[c], -1;co2[e], 0.62907;lac_L[e], 3;o2[e], -0.21512;ocdca[e],-0.086048;Rtotal[e], -0.97132;Rtotal2[e], -0.97132;Rtotal3[e], 0.028683
pe_hs[c],1	PIPES	pe_hs[c]	1	h2o[e], 2.7606;ala_L[e], 1;cys_L[e], -1;glc_D[e], -1;pi[e], -1;pe_hs[c], 1;co2[e], 0.7606;etha[c], -1;lac_L[e], 1;o2[e], -2.1409;ocdca[e], -0.3803;Rtotal[e],-0.87323;Rtotal2[e],-0.87323;Rtotal3[e], 0.12677;so4[e], 1	1	h2o[e], 3.0105;nh4[e],-0.58084;ala_L[e], 1.515;cys_L[e],-0.93411;glc_D[e],-0.97231;asp_L[e], 0.36379;pi[e], -1;pe_hs[c], 1;co2[e], 0.36379;etha[c], -1;lac_L[e], 0.36379;o2[e], -1.4574;pro_L[e],-0.36379;Rtotal[e], -1;Rtotal2[e], -1;so4[e], 0.75748;HC00250[e], 0.17663	1	h2o[e], 3.6291;glc_D[e], -2.0762;pi[e], -1;pe_hs[c], 1;co2[e], 0.62907;etha[c], -1;lac_L[e], 3;o2[e], -0.21512;ocdca[e],-0.086048;Rtotal[e], -0.97132;Rtotal2[e], -0.97132;Rtotal3[e], 0.028683
ps_hs[c],1	PIPES	ps_hs[c]	1	h2o[e], 2.7606;ala_L[e], 1;cys_L[e], -1;ser_L[e], -1;glc_D[e], -1;pi[e], -1;co2[e], 0.7606;lac_L[e], 1;o2[e], -2.1409;ocdca[e], -0.3803;Rtotal[e],-0.87323;Rtotal2[e],-0.87323;Rtotal3[e], 0.12677;so4[e], 1;ps_hs[c], 1	1	h2o[e], 2.3952;nh4[e],-0.031606;ala_L[e], 0.37547;cys_L[e], -0.97434;ser_L[e], -0.36953;glc_D[e], -0.8567;asp_L[e], 0.33793;pi[e], -1;co2[e], 0.33793;lac_L[e], 0.6818;o2[e], -2.1216;pro_L[e], -0.33793;Rtotal[e], -1;Rtotal2[e], -1;so4[e], 0.97434;ps_hs[c], 1	1	h2o[e], 3.3245;nh4[e],-0.33333;cys_L[e],-0.33333;ser_L[e],-0.33333;glc_D[e], -1.6667;pi[e], -1;co2[e], 0.32455;lac_L[e], 2;o2[e],-0.82015;ocdca[e],-0.16227;Rtotal[e],-0.94591;Rtotal2[e],-0.94591;Rtotal3[e],0.054091;so4[e], 0.33333;ps_hs[c], 1
pail_hs[c],1	PIPES	pail_hs[c]	1	h2o[e], 2.7179;ala_L[e], 0.99555;cys_L[e], -0.99555;glc_D[e], -2.0611;pi[e], -1;pail_hs[c], 1;co2[e], 0.74015;lac_L[e], 1.0356;o2[e], -1.9336;ocdcea[e],-0.026684;Rtotal[e], -1;Rtotal2[e], -1;so4[e], 0.99555	1	h2o[e], 3.0105;nh4[e],-0.58084;ala_L[e], 1.515;cys_L[e],-0.93411;glc_D[e], -1.9723;asp_L[e], 0.36379;pi[e], -1;pail_hs[c], 1;co2[e], 0.36379;lac_L[e], 0.36379;o2[e], -1.4574;pro_L[e],-0.36379;Rtotal[e], -1;Rtotal2[e], -1;so4[e], 0.75748;HC00250[e], 0.17663	1	h2o[e], 3.6291;glc_D[e], -3.0762;pi[e], -1;pail_hs[c], 1;co2[e], 0.62907;lac_L[e], 3;o2[e], -0.21512;ocdca[e],-0.086048;Rtotal[e], -0.97132;Rtotal2[e], -0.97132;Rtotal3[e], 0.028683
clpn_hs[c],1	PIPES	clpn_hs[c]	1	h2o[e], 4.8265;ala_L[e], 1.9933;cys_L[e], -1.9933;glc_D[e], -2.7167;pi[e], -2;clpn_hs[c], 1;co2[e], 1.8598;lac_L[e], 2.0533;o2[e], -3.6496;ocdcea[e],-0.039975;Rtotal[e], -2;Rtotal2[e], -2;so4[e], 1.9933	1	h2o[e], 5.3415;nh4[e], -1.1873;ala_L[e], 2.8761;cys_L[e], -1.6888;glc_D[e], -2.5151;asp_L[e], 0.84295;pi[e], -2;clpn_hs[c], 1;co2[e], 0.84295;lac_L[e], 0.84295;o2[e], -2.6391;pro_L[e],-0.84295;Rtotal[e], -2;Rtotal2[e], -2;so4[e], 1.438;HC00250[e], 0.25071	1	h2o[e], 6.6291;glc_D[e], -4.7428;pi[e], -2;clpn_hs[c], 1;co2[e], 1.6291;lac_L[e], 6;o2[e], -0.21512;ocdca[e],-0.086048;Rtotal[e], -1.9713;Rtotal2[e], -1.9713;Rtotal3[e], 0.028683
crm_hs[c],1	PIPES	crm_hs[c]	1	h2o[e], 0.99091;ala_L[e], 1.2036;cys_L[e], -1.2036;ser_L[e], -1;crm_hs[c], 1;co2[e], 1.1945;hdca[e],-0.61091;lac_L[e], 0.19454;o2[e], -1.1855;ocdca[e],-0.38909;Rtotal[e], -1;so4[e], 0.60182;HC00250[e], 0.60182	1	h2o[e], 1.8278;ala_L[e], 1.4048;cys_L[e], -1.1905;gly[e], 0.071429;ser_L[e], -1.2857;glc_D[e],-0.035714;crm_hs[c], 1;co2[e], 2.0183;hdca[e], -0.52658;lac_L[e], 0.071429;o2[e], -2.2655;ocdca[e], -0.47342;Rtotal[e], -1;so4[e], 0.7381;HC00250[e], 0.45238	1	h2o[e], 2.6628;nh4[e],-0.33333;cys_L[e],-0.33333;ser_L[e],-0.33333;glc_D[e],-0.74096;crm_hs[c], 1;co2[e], 1.6628;hdca[e],-0.89149;lac_L[e], 1;o2[e], -1.6046;ocdca[e],-0.10851;Rtotal[e], -1;so4[e], 0.33333
coa[c],1	MIPES	coa[c]	1	coa[c], 1;h2o[e], 7.3861;gln_L[e],0.38605;glc_D[e],-1.6403;pi[e], -3;co2[e], 2.7721;his_L[e], -2;lac_L[e], 3;met_L[e], -1;o2[e],-3.3512;pnto_R[e], -1;pro_L[e],0.22789	1	coa[c], 1;h2o[e], 7.3627;gln_L[e],0.36274;glc_D[e],-1.5147;pi[e], -3;co2[e], 2.7255;glu_L[e],0.27452;his_L[e], -2;lac_L[e], 2.7255;met_L[e], -1;o2[e],-3.5441;pnto_R[e], -1	1	coa[c], 1;h2o[e], 9.0528;glc_D[e], -1.731;pi[e], -3;chol[c], 0.11111;co2[e], 4.0528;etha[c],-0.11111;his_L[e], -1.6667;lac_L[e], 3;met_L[e], -1;o2[e], -4.7195;pnto_R[e], -1
nad[c],1	MIPES	nad[c]	1	nad[c], 1;h2o[e], 6.1032;gln_L[e],0.44838;glc_D[e],-2.6667;pi[e], -2;co2[e], 1.5516;his_L[e],-1.9656;lac_L[e], 3;ncam[e], -1;o2[e],-2.3102	1	nad[c], 1;h2o[e], 6.6354;glc_D[e],-2.6059;pi[e], -2;co2[e], 1.6354;glu_L[e],0.24309;his_L[e],-1.7477;lac_L[e], 2.7569;ncam[e], -1;o2[e],-2.5092	1	nad[c], 1;h2o[e], 7.1657;nh4[e],-0.11047;glc_D[e], -2.639;pi[e], -2;co2[e], 1.9448;his_L[e], -1.6298;lac_L[e], 2.8895;ncam[e], -1;o2[e], -2.8149
nadp[c],1	MIPES	nadp[c]	1	nadp[c], 1;h2o[e], 7.4062;gln_L[e],0.29689;glc_D[e],-2.6667;pi[e], -3;co2[e], 1.7031;his_L[e],-1.8646;lac_L[e], 3;ncam[e], -1;o2[e], -2.487	1	nadp[c], 1;h2o[e], 7.8214;glc_D[e],-2.6369;pi[e], -3;co2[e], 1.8214;glu_L[e],0.11905;his_L[e],-1.7064;lac_L[e], 2.8809;ncam[e], -1;o2[e],-2.6746	1	nadp[c], 1;h2o[e], 8;glc_D[e],-2.6667;pi[e], -3;co2[e], 2;his_L[e],-1.6667;lac_L[e], 3;ncam[e], -1;o2[e],-2.8333
fad[c],1	MIPES	fad[c]	1	h2o[e], 5.1032;gln_L[e],0.44838;glc_D[e],-1.3333;pi[e], -2;co2[e], 1.5516;fad[c], 1;his_L[e],-1.9656;lac_L[e], 2;o2[e],-2.3102;ribflv[e], -1	1	h2o[e], 5.8214;glc_D[e],-1.3036;pi[e], -2;co2[e], 1.8214;glu_L[e],0.11905;fad[c], 1;his_L[e],-1.7064;lac_L[e], 1.8809;o2[e],-2.6746;ribflv[e], -1	1	h2o[e], 6.1657;nh4[e],-0.11047;glc_D[e], -1.3057;pi[e], -2;co2[e], 1.9448;fad[c], 1;his_L[e], -1.6298;lac_L[e], 1.8895;o2[e], -2.8149;ribflv[e], -1
trdox[c],1	PIPES	trdox[c]	0		0		0
thf[c],1	MIPES	thf[c]	1	h2o[e], 1;thf[c], 1;arachd[e],0.008513;co2[e], 4.983;fol[e], -1;his_L[e], -1.4444;lnlc[e], -1.0085;o2[e], -7.3719;pro_L[e], 4.3333	1	h2o[e], 0.66667;thf[c], 1;glc_D[e],-0.44444;co2[e], 4.6667;fol[e], -1;his_L[e], -1.7778;lnlc[e], -1;o2[e], -6.2222;pro_L[e], 5.3333	1	h2o[e], -2.4452;thf[c], 1;arachd[e],-0.032637;arg_L[e], 0.96736;co2[e], 2.5875;fol[e], -1;his_L[e], -1.2898;o2[e], -1.0098
pydx5p[c],1	MIPES	pydx5p[c]	1	h2o[e], 2.1227;glc_D[e], -0.003834;arachd[e],-0.0076681;pi[e], -1;co2[e], 0.15336;lac_L[e], 0.0076681;o2[e], -0.70704;pydxn[e], -1;pydx5p[c], 1	1	h2o[e], 2.134;glc_D[e],-0.0041883;pi[e], -1;co2[e], 0.15078;lac_L[e], 0.0083766;lnlc[e],-0.0083766;o2[e], -0.70941;pydxn[e], -1;pydx5p[c], 1	1	h2o[e], 2.1227;glc_D[e], -0.003834;arachd[e],-0.0076681;pi[e], -1;co2[e], 0.15336;lac_L[e], 0.0076681;o2[e], -0.70704;pydxn[e], -1;pydx5p[c], 1
hdca[c],1	MIPES	hdca[c]	1	h2o[e], 1;ala_L[e], 1;thr_L[e],-1;co2[e], 3;lnlc[e],-1;o2[e],-3;hdca[c], 1	1	h2o[e], 0.38043;gly[e], 0.032609;glc_D[e],-0.021739;arachd[e],-0.021739;co2[e], 2.5;his_L[e], -0.01087;lac_L[e], 0.021739;lnlc[e], -1;o2[e], -2.6576;hdca[c], 1	1	h2o[e], 0.42843;ala_L[e], 0.21421;glc_D[e], -0.14281;arachd[e],-0.020378;co2[e], 2.6834;his_L[e],-0.071405;lnlc[e], -0.97962;o2[e], -2.612;hdca[c], 1
ocdcea[c],1	MIPES	ocdcea[c]	1	h2o[e], 3.179;ala_L[e], 1;thr_L[e], -1;glc_D[e],-0.52983;co2[e], 4.179;lnlc[e], -1;o2[e], -3.679;ocdcea[c], 1	1	h2o[e], 1.663;gly[e], 0.22826;glc_D[e], -0.15217;arachd[e], -0.15217;co2[e], 3.5;his_L[e],-0.076087;lac_L[e], 0.15217;lnlc[e], -1;o2[e], -4.1033;ocdcea[c], 1	1	h2o[e], 2.4489;glc_D[e],-0.57481;arachd[e], -0.4;co2[e], 4.2489;lnlc[e], -0.6;o2[e], -3.7489;ocdcea[c], 1
ocdca[c],1	MIPES	ocdca[c]	1	h2o[e], 1.6667;ala_L[e], 0.99504;gln_L[e],0.0024798;thr_L[e], -1;glc_D[e], -0.44362;co2[e], 3.6642;lnlc[e], -1;o2[e], -2.6654;ocdca[c], 1	1	h2o[e], 0.28261;gly[e], 0.19565;glc_D[e], -0.13043;arachd[e], -0.13043;co2[e], 3;his_L[e],-0.065217;lac_L[e], 0.13043;lnlc[e], -1;o2[e], -2.9457;ocdca[c], 1	1	h2o[e], 1.1704;glc_D[e],-0.52841;arachd[e], -0.3;co2[e], 3.7704;lnlc[e], -0.7;o2[e], -2.7704;ocdca[c], 1
atp[c],1	ocdcea[c],-1;pi[c],-1;adp[c],-1;o2[e],-1;co2[e],1;h2o[e],0;h[c],-1	atp[c];ocdcea[c]	1	atp[c], 1;adp[c], -1;h[c], -1.0083;pi[c], -1;h2o[e], 1.1406;co2[e], 0.1489;o2[e], -0.21094;ocdcea[c],-0.0082721	1	atp[c], 1;adp[c], -1;h[c], -1.0083;pi[c], -1;h2o[e], 1.1406;co2[e], 0.1489;o2[e], -0.21094;ocdcea[c],-0.0082721	1	atp[c], 1;adp[c], -1;h[c], -1.0083;pi[c], -1;h2o[e], 1.1406;co2[e], 0.1489;o2[e], -0.21094;ocdcea[c],-0.0082721
arachd[c],1	lnlc[e],-1;o2[e],-1;glc_D[e],-1;co2[e],1;h2o[e],0	arachd[c];lnlc[e]	1	h2o[e], 5.2352;arachd[c], 1;glc_D[e],-0.87253;co2[e], 3.2352;lnlc[e], -1;o2[e], -3.2352	1	h2o[e], 5.4;arachd[c], 1;glc_D[e],-0.9;co2[e], 3.4;lnlc[e], -1;o2[e],-3.4	1	h2o[e], 5.5;arachd[c], 1;glc_D[e],-0.91667;co2[e], 3.5;lnlc[e], -1;o2[e], -3.5
tag_hs[c],1	PIPES	tag_hs[c]	1	h2o[e], 1.5596;ala_L[e], 0.97618;cys_L[e],-0.97618;glc_D[e], -1;co2[e], 0.53574;tag_hs[c], 1;hdca[e], -1.9285;lac_L[e], 1.5357;o2[e], -1.5953;ocdca[e], -1.0715;so4[e], 0.48809;HC00250[e], 0.48809	1	h2o[e], 1.2726;ala_L[e], 1.491;cys_L[e], -1.491;glc_D[e],-0.88177;co2[e], 0.76355;tag_hs[c], 1;hdca[e], -2.6182;lac_L[e], 0.76355;o2[e], -1.3908;ocdca[e],-0.38177;so4[e], 0.74548;HC00250[e], 0.74548	1	h2o[e], 2.5;glc_D[e],-2.0833;co2[e], 0.5;tag_hs[c], 1;lac_L[e], 3;Rtotal[e], -1;Rtotal2[e], -1;Rtotal3[e], -1
chsterol[r],1	MIPES	chsterol[r]	1	h2o[e], 11.8201;gln_L[e], 1.28571;thr_L[e], -2.57143;glc_D[e],-0.807208;arachd[e], -1.91031;chsterol[r], 1;co2[e], 14.1757;lac_L[e], 1.91031;o2[e], -17.1907	0		1	h2o[e], 21;ala_L[e], 6;glc_D[e],-4.33333;chsterol[r], 1;co2[e], 17;leu_L[e], -6;o2[e], -15
frdp[x],1	MIPES	frdp[x]	1	h2o[e], 5.6364;gln_L[e], 0.63636;thr_L[e], -1.2727;glc_D[e],-0.68182;arachd[e],-0.63636;pi[e], -2;co2[e], 4.2727;lac_L[e], 2;lnlc[e],-0.36364;o2[e], -5.5909;frdp[x], 1	1	h2o[e], 7.2265;ala_L[e], 2.7735;gly[e],0.22646;glc_D[e], -2;pi[e], -2;co2[e], 3.2265;lac_L[e], 1;leu_L[e], -3;o2[e],-1.8397;frdp[x], 1	1	h2o[e], 8.5;ala_L[e], 3;glc_D[e],-2.25;pi[e], -2;co2[e], 4.5;lac_L[e], 1;leu_L[e], -3;o2[e], -3;frdp[x], 1
acac[c],1	hdca[e],-1;o2[e],-1;co2[e],1;h2o[e],0	acac[c];hdca[e]	1	h2o[e], 13;acac[c], 1;co2[e], 12;hdca[e], -1;o2[e],-19	0		0
bhb[c],1	hdca[e],-1;o2[e],-1;co2[e],1;h2o[e],0	bhb[c];hdca[e]	1	h2o[e], 12;bhb[c], 1;co2[e], 12;hdca[e], -1;o2[e],-18.5	0		0
acac[e],-1	co2[e],1;h2o[e],0;o2[e],-1;h[c],0	acac[e]	1	h[c],-1;h2o[e], 3;acac[e],-1;co2[e], 4;o2[e],-4	1	h[c],-1;h2o[e], 3;acac[e],-1;co2[e], 4;o2[e],-4	0
bhb[e],-1	co2[e],1;h2o[e],0;o2[e],-1;h[c],0	bhb[e]	1	h[c], -1;h2o[e], 4;bhb[e], -1;co2[e], 4;o2[e],-4.5	1	h[c], -1;h2o[e], 4;bhb[e], -1;co2[e], 4;o2[e],-4.5	0
gchola[e],1	MIPES	gchola[e]	1	h2o[e], 15.7561;gln_L[e],0.857143;thr_L[e],-2.71429;glc_D[e],-1.36459;arachd[e],-1.62616;co2[e], 16.4036;gchola[e], 1;lac_L[e], 1.62616;o2[e],-21.2153	0		0
dgchol[e],1	hdca[e],-1;o2[e],-1;co2[e],1;h2o[e],1;urea[e],1;ala_L[e],-1;ser_L[e],-1	dgchol[e]	1	h2o[e], 27.25;ala_L[e], -18.1;ser_L[e], -1;co2[e], 22.25;dgchol[e], 1;o2[e], -23.3;urea[e],9.05001	0		0
tchola[e],1	MIPES	tchola[e]	1	h2o[e], 14.826;gln_L[e], 0.857143;thr_L[e], -1.71429;glc_D[e], -1.06284;arachd[e], -1.7708;chol[c], 0.333333;co2[e], 17.052;etha[c],-0.333333;lac_L[e], 1.7708;met_L[e], -1;o2[e], -23.3761;tchola[e], 1	0		0
tdchola[e],1	MIPES	tdchola[e]	1	h2o[e], 12.8711;gln_L[e], 0.857143;thr_L[e], -1.71429;glc_D[e],-0.721906;arachd[e], -1.77778;chol[c], 0.333333;co2[e], 15.1251;etha[c],-0.333333;lac_L[e], 1.77778;met_L[e], -1;o2[e], -20.9981;tdchola[e], 1	0		0
sphmyln_hs[c],1	PIPES	sphmyln_hs[c]	1	h2o[e], 3.1017;ala_L[e], 1.2;cys_L[e], -1.2;ser_L[e], -1;glc_D[e],-0.44915;pi[e], -1;chol[c], -1;co2[e], 1.3017;hdca[e],-0.39658;lac_L[e], 1.2;o2[e], -1.5051;ocdca[e],-0.60342;Rtotal[e], -1;so4[e], 0.6;sphmyln_hs[c], 1;HC00250[e], 0.6	1	h2o[e], 3.6379;ala_L[e], 1.5;cys_L[e], -1.5;gly[e], 0.2;ser_L[e], -1.2;glc_D[e], -0.1;pi[e], -1;chol[c], -1;co2[e], 2.1379;hdca[e],-0.53107;lac_L[e], 0.2;o2[e], -3.4568;ocdca[e],-0.46893;Rtotal[e], -1;so4[e], 1.3;sphmyln_hs[c], 1;HC00250[e], 0.2	1	h2o[e], 3.9272;cys_L[e], -1;glc_D[e], -0.8096;pi[e], -1;chol[c], -1;co2[e], 1.9272;hdca[e],-0.71517;lac_L[e], 1.5;o2[e], -2.2121;ocdca[e],-0.28483;Rtotal[e], -1;so4[e], 0.5;sphmyln_hs[c], 1;HC00250[e], 0.5
paps[c],1	MIPES	paps[c]	1	paps[c], 1;h2o[e], 5.1032;gln_L[e],0.44838;glc_D[e],-1.3333;pi[e], -2;co2[e], 1.5516;his_L[e],-1.9656;lac_L[e], 2;o2[e],-2.3102;so4[e], -1	1	paps[c], 1;h2o[e], 5.6354;glc_D[e],-1.2726;pi[e], -2;co2[e], 1.6354;glu_L[e],0.24309;his_L[e],-1.7477;lac_L[e], 1.7569;o2[e],-2.5092;so4[e], -1	1	paps[c], 1;h2o[e], 6.1657;nh4[e],-0.11047;glc_D[e], -1.3057;pi[e], -2;co2[e], 1.9448;his_L[e], -1.6298;lac_L[e], 1.8895;o2[e], -2.8149;so4[e], -1
ametam[c],1	MIPES	ametam[c]	1	h2o[e], 3.5182;ametam[c], 1;glc_D[e],-1.4136;co2[e], 2.5182;his_L[e],-1.7737;lac_L[e], 2;met_L[e], -1;o2[e],-2.0838;pro_L[e],0.32123	0		0
gthrd[c],1	MIPES	gthrd[c]	1	h2o[e], 1.7399;ala_L[e], 1.7399;chol[c], 0.091924;chsterol[e], 0.088734;co2[e], 4.1248;gthrd[c], 1;etha[c],-0.091924;his_L[e], -2.187;lnlc[e], -1;met_L[e], -1;o2[e], -8.4132;pro_L[e], 2.8212	1	h2o[e], 2.6848;glc_D[e],-0.64384;co2[e], 3.6848;gthrd[c], 1;his_L[e], -2.5754;lnlc[e], -1;met_L[e], -1;o2[e], -7.2464;pro_L[e], 5.7261	1	h2o[e], -0.4811;arachd[e],-0.020756;arg_L[e], 0.97924;co2[e], 1.4981;gthrd[c], 1;his_L[e], -1.9585;met_L[e], -1;o2[e], -2.2161;val_L[e],-0.041512
o2s[c],-1	MIPES	o2s[c]	1	h2o[e], 0.47917;nh4[e], -0.1875;asn_L[e], 0.16667;glc_D[e],-0.30208;o2s[c], -1;co2[e], 0.375;lac_L[e], 0.8125;phe_L[e], -0.1875;urea[e],0.020833	1	h2o[e], 0.4;glc_D[e],-0.25;o2s[c], -1;asp_L[e], 0.1;co2[e], 0.2;glu_L[e], 0.1;lac_L[e], 0.6;met_L[e], -0.1;phe_L[e], -0.2;so4[e], 0.1;tyr_L[e], 0.1	1	h2o[e], 0.51974;ser_L[e], 0.13869;glc_D[e], -0.33697;o2s[c], -1;co2[e], 0.31456;lac_L[e], 0.77174;met_L[e], -0.11413;phe_L[e],-0.054541;so4[e], 0.11413;urate[e],0.0074948
bildglcur[e],1	MIPES;bilirub[e],-1	bilirub[e];bildglcur[e]	1	h2o[e], 4;glc_D[e], -2;bildglcur[e], 1;bilirub[e], -1;o2[e], -2.2024;phe_L[e],-0.40486;tyr_L[e], 0.40486	0		0
nh4[e],-1	o2[e],-1;glc_D[e],-1;co2[e],1;h2o[e],0;urea[e],1;h[c],0	nh4[e];urea[e]	1	h[c], 1;h2o[e], 1;nh4[e], -1;glc_D[e],-0.083333;o2[e], -0.5;urea[e], 0.5	0		0
etoh[e],-1	MIMES	etoh[e]	1	h2o[e], 2.1356;arachd[e], 0.10784;chsterol[e],0.037582;co2[e], 0.7696;etoh[e], -1;lnlc[e],-0.10784;o2[e], -1.3562	0		0
sphmyln_hs[e],1	PIPES	sphmyln_hs[e]	0		0		0
