# Supplementary material for: A dynamic multi-tissue model to study human metabolism
Source: NPJ Syst Biol Appl. 2021 Jan 22;7:5. doi: 10.1038/s41540-020-00159-1 (PMC7822846; doi:10.1038/s41540-020-00159-1)
Supplement: Supplementary file 3 — Supplementary Data 2 [file 41540_2020_159_MOESM3_ESM.xlsx]

## Sheet: List_common_biomarkers_all_flui
Supplementary Data 2. Potential biomarkers identified in both biofluids. The MaxValue is defined as:
Therefore taking into consideration the relative change and the absolute change. Inf values represent values where in the healthy condition the AUC value was 0.
Abbreviations: LF=low fat meal; HF= high fat meal; Fasting= fasting condition.
		Blood			Urine
IEM	Metabolite	Prediction	In which conditions?	MaxValue	Prediction	In which conditions?	MaxValue
3_MCC_deficiency	4mop	up	LF	2.5278e+06	up	LF; HF	22.0558
3_MCC_deficiency	abt	up	LF	0.0120185	up	LF	33.3069
3_MCC_deficiency	leu_L	up	LF	737897	up	LF; HF	40.8638
ASL_deficiency	13dampp	up	LF; HF	187486	up	LF; Fasting; HF	Inf
ASL_deficiency	3aib	up	LF; HF	59095.3	up	LF; Fasting; HF	751.025
ASL_deficiency	3mlda	up	LF	191904	up	LF	0.359297
ASL_deficiency	3uib	up	LF; HF	501027	up	LF; Fasting; HF	Inf
ASL_deficiency	56dthm	up	LF; HF	497074	up	LF; Fasting; HF	Inf
ASL_deficiency	56dura	up	LF; HF	137458	up	LF; Fasting; HF	Inf
ASL_deficiency	Lkynr	up	LF; HF	106305	up	LF; HF	87.5293
ASL_deficiency	Nacasp	up	LF; HF	49371.3	up	LF; HF	45111.5
ASL_deficiency	acgam	up	LF; HF	174007	up	LF; Fasting; HF	47.2536
ASL_deficiency	acnam	up	LF; HF	55554.4	up	LF; Fasting; HF	Inf
ASL_deficiency	adn	up	LF; HF	283498	up	LF; Fasting; HF	Inf
ASL_deficiency	adp	up	LF; HF	4277.56	up	LF; Fasting; HF	82.9897
ASL_deficiency	ala_B	up	LF; HF	15879.7	up	LF; Fasting; HF	Inf
ASL_deficiency	asp_L	up	LF; HF	6449.28	up	LF; Fasting; HF	Inf
ASL_deficiency	cala	up	LF; HF	516113	up	LF; Fasting; HF	Inf
ASL_deficiency	camp	up	LF; HF	482337	up	LF; Fasting; HF	Inf
ASL_deficiency	carn	up	LF; HF	173988	up	LF; HF	3622.87
ASL_deficiency	cgly	up	LF; HF	7277.47	up	LF; HF	3.63922
ASL_deficiency	citr_L	up	LF; HF	48153.2	up	LF; Fasting; HF	Inf
ASL_deficiency	cyst_L	up	LF; HF	49729.3	up	LF; HF	2814.97
ASL_deficiency	cytd	up	LF; HF	253979	up	LF; Fasting; HF	Inf
ASL_deficiency	dad_2	up	LF; HF	1.13509e+06	up	LF; Fasting; HF	Inf
ASL_deficiency	dcyt	up	LF; HF	253519	up	LF; Fasting; HF	Inf
ASL_deficiency	dgsn	up	LF; HF	1.24571e+06	up	LF; Fasting; HF	Inf
ASL_deficiency	duri	up	LF; HF	145979	up	LF; Fasting; HF	Inf
ASL_deficiency	gchola	up	LF; HF	79523.7	up	LF; Fasting; HF	Inf
ASL_deficiency	gly	up	LF; HF	433.456	up	LF; Fasting; HF	Inf
ASL_deficiency	gsn	up	LF; HF	311261	up	LF; Fasting; HF	Inf
ASL_deficiency	gthrd	up	LF; HF	1781.22	up	LF; Fasting; HF	Inf
ASL_deficiency	hLkynr	up	LF; HF	406220	up	LF; HF	35.0128
ASL_deficiency	hista	up	LF; HF	467076	up	LF; HF	816.26
ASL_deficiency	hxan	up	LF; HF	92838.3	up	LF; Fasting; HF	Inf
ASL_deficiency	ins	up	LF; HF	29695.6	up	LF; HF	166749
ASL_deficiency	mhista	up	LF	285621	up	LF; HF	14.0285
ASL_deficiency	mma	up	LF; HF	10329.4	up	LF; HF	Inf
ASL_deficiency	nh4	up	LF; HF	3946.07	up	LF; Fasting; HF	27277.6
ASL_deficiency	orn	up	LF; HF	9678.86	up	LF; Fasting; HF	Inf
ASL_deficiency	orot	up	LF; HF	95036.7	up	LF; Fasting; HF	Inf
ASL_deficiency	ptrc	up	LF; HF	169437	up	LF; Fasting; HF	Inf
ASL_deficiency	sarcs	up	LF; HF	241116	up	LF; Fasting; HF	Inf
ASL_deficiency	spmd	up	LF; HF	97324.1	up	LF; Fasting; HF	Inf
ASL_deficiency	taur	up	HF	42.6954	up	HF	2423.65
ASL_deficiency	tcynt	up	LF	326.344	up	LF	12.1747
ASL_deficiency	thym	up	LF; HF	499807	up	LF; Fasting; HF	Inf
ASL_deficiency	ura	up	LF; HF	116163	up	LF; Fasting; HF	Inf
ASL_deficiency	urate	up	LF; Fasting; HF	0.0498047	up	LF; Fasting; HF	7120.25
ASL_deficiency	uri	up	LF; HF	90784.4	up	LF; Fasting; HF	Inf
ASL_deficiency	xtsn	up	LF; HF	195123	up	LF; Fasting; HF	Inf
Alkaptonuria	34hpp	up	LF	583053	up	LF; HF	224.102
Alkaptonuria	4hphac	up	LF	98385.5	up	LF; HF	307.487
Alkaptonuria	dopa	up	LF	500923	up	LF; HF	7.95229
Alkaptonuria	hgentis	up	LF	608264	up	LF; HF	101169
Arginase_deficiency	13dampp	up	LF; HF	86371	up	LF; HF	Inf
Arginase_deficiency	3aib	up	LF; HF	51482.5	up	LF; Fasting; HF	740.67
Arginase_deficiency	3uib	up	LF; HF	424865	up	LF; Fasting; HF	Inf
Arginase_deficiency	56dthm	up	LF; HF	420941	up	LF; Fasting; HF	Inf
Arginase_deficiency	56dura	up	LF; HF	115640	up	LF; Fasting; HF	Inf
Arginase_deficiency	Lkynr	up	LF; HF	90070.9	up	LF; HF	87.5293
Arginase_deficiency	Nacasp	up	LF; HF	41535.2	up	LF; HF	37962.5
Arginase_deficiency	acgam	up	LF; HF	149362	up	LF; Fasting; HF	47.2536
Arginase_deficiency	acnam	up	LF; HF	49210.7	up	LF; Fasting; HF	Inf
Arginase_deficiency	adn	up	LF; HF	236019	up	LF; Fasting; HF	Inf
Arginase_deficiency	adp	up	LF; HF	3582.24	up	LF; Fasting; HF	82.9897
Arginase_deficiency	ala_B	up	LF; HF	12634.4	up	LF; Fasting; HF	Inf
Arginase_deficiency	asp_L	up	LF; HF	4822.19	up	LF; Fasting; HF	Inf
Arginase_deficiency	cala	up	LF; HF	436920	up	LF; Fasting; HF	Inf
Arginase_deficiency	camp	up	LF; HF	411482	up	LF; Fasting; HF	Inf
Arginase_deficiency	carn	up	LF; HF	136709	up	LF; HF	3589.7
Arginase_deficiency	cgly	up	LF; HF	5363.61	up	LF; HF	3.70792
Arginase_deficiency	citr_L	up	LF; HF	34561.6	up	LF; Fasting; HF	Inf
Arginase_deficiency	cyst_L	up	LF; HF	57372.4	up	LF; HF	3893.37
Arginase_deficiency	cytd	up	LF; HF	214600	up	LF; Fasting; HF	Inf
Arginase_deficiency	dad_2	up	LF; HF	950105	up	LF; Fasting; HF	Inf
Arginase_deficiency	dcyt	up	LF; HF	214148	up	LF; Fasting; HF	Inf
Arginase_deficiency	dgsn	up	LF; HF	1.04e+06	up	LF; Fasting; HF	Inf
Arginase_deficiency	dmgly	up	LF	30518.9	up	LF; HF	Inf
Arginase_deficiency	duri	up	LF; HF	122927	up	LF; Fasting; HF	Inf
Arginase_deficiency	etha	up	LF; HF	1767.06	up	HF	Inf
Arginase_deficiency	gchola	up	LF; HF	67106.1	up	LF; Fasting; HF	Inf
Arginase_deficiency	gly	up	LF; HF	319.606	up	LF; Fasting; HF	Inf
Arginase_deficiency	gsn	up	LF; HF	247017	up	LF; Fasting; HF	Inf
Arginase_deficiency	gthrd	up	LF; HF	1840.66	up	LF; Fasting; HF	Inf
Arginase_deficiency	hLkynr	up	LF; HF	362629	up	LF; HF	35.011
Arginase_deficiency	hista	up	LF; HF	437302	up	LF; HF	892.043
Arginase_deficiency	hxan	up	LF; HF	74687.5	up	LF; Fasting; HF	Inf
Arginase_deficiency	ins	up	LF; HF	24124.3	up	LF; HF	139949
Arginase_deficiency	nh4	up	LF; HF	2934.25	up	LF; Fasting; HF	26813.9
Arginase_deficiency	orn	up	LF; HF	7536.7	up	LF; Fasting; HF	Inf
Arginase_deficiency	orot	up	LF; HF	78581.1	up	LF; Fasting; HF	Inf
Arginase_deficiency	ptrc	up	LF; HF	143586	up	LF; Fasting; HF	Inf
Arginase_deficiency	spmd	up	LF; HF	48483.6	up	LF; Fasting; HF	Inf
Arginase_deficiency	taur	up	HF	17.9601	up	HF	2233.59
Arginase_deficiency	tcynt	up	LF	102.484	up	LF	12.1747
Arginase_deficiency	thym	up	LF; HF	423462	up	LF; Fasting; HF	Inf
Arginase_deficiency	ura	up	LF; HF	97046.1	up	LF; Fasting; HF	Inf
Arginase_deficiency	urate	up	LF; Fasting; HF	0.0498047	up	LF; Fasting; HF	7120.25
Arginase_deficiency	uri	up	LF; HF	75179.5	up	LF; Fasting; HF	Inf
Arginase_deficiency	xtsn	up	LF; HF	162511	up	LF; Fasting; HF	Inf
CPS1deficiency	13dampp	up	LF; HF	189580	up	LF; Fasting; HF	Inf
CPS1deficiency	3aib	up	LF; HF	60687.6	up	LF; Fasting; HF	752.551
CPS1deficiency	3mlda	up	LF	198332	up	LF	0.33677
CPS1deficiency	3uib	up	LF; HF	509525	up	LF; Fasting; HF	Inf
CPS1deficiency	56dthm	up	LF; HF	505574	up	LF; Fasting; HF	Inf
CPS1deficiency	56dura	up	LF; HF	140403	up	LF; Fasting; HF	Inf
CPS1deficiency	Lkynr	up	LF; HF	107780	up	LF; HF	87.4895
CPS1deficiency	Nacasp	up	LF; HF	50203.7	up	LF; HF	45871.2
CPS1deficiency	acgam	up	LF; HF	177359	up	LF; Fasting; HF	47.2536
CPS1deficiency	acnam	up	LF; HF	57229.5	up	LF; Fasting; HF	Inf
CPS1deficiency	adn	up	LF; HF	289713	up	LF; Fasting; HF	Inf
CPS1deficiency	adp	up	LF; HF	4398.07	up	LF; Fasting; HF	82.9897
CPS1deficiency	ala_B	up	LF; HF	16318.3	up	LF; Fasting; HF	Inf
CPS1deficiency	asp_L	up	LF; HF	6674.83	up	LF; Fasting; HF	Inf
CPS1deficiency	cala	up	LF; HF	524844	up	LF; Fasting; HF	Inf
CPS1deficiency	camp	up	LF; HF	490567	up	LF; Fasting; HF	Inf
CPS1deficiency	carn	up	LF; HF	177985	up	LF; HF	3624.09
CPS1deficiency	cgly	up	LF; HF	7511.94	up	LF; HF	3.63922
CPS1deficiency	cyst_L	up	LF; HF	48020.8	up	LF; HF	2750.43
CPS1deficiency	cytd	up	LF; HF	259127	up	LF; Fasting; HF	Inf
CPS1deficiency	dad_2	up	LF; HF	1.15472e+06	up	LF; Fasting; HF	Inf
CPS1deficiency	dcyt	up	LF; HF	258664	up	LF; Fasting; HF	Inf
CPS1deficiency	dgsn	up	LF; HF	1.26818e+06	up	LF; Fasting; HF	Inf
CPS1deficiency	duri	up	LF; HF	149046	up	LF; Fasting; HF	Inf
CPS1deficiency	gchola	up	LF; HF	81214.5	up	LF; Fasting; HF	Inf
CPS1deficiency	gly	up	LF; HF	444.339	up	LF; Fasting; HF	Inf
CPS1deficiency	gsn	up	LF; HF	319528	up	LF; Fasting; HF	Inf
CPS1deficiency	gthrd	up	LF; HF	1839.32	up	LF; Fasting; HF	Inf
CPS1deficiency	hLkynr	up	LF; HF	407611	up	LF; HF	34.9544
CPS1deficiency	hista	up	LF; HF	469842	up	LF; HF	815.9
CPS1deficiency	hxan	up	LF; HF	95271.8	up	LF; Fasting; HF	Inf
CPS1deficiency	ins	up	LF; HF	30417.4	up	LF; HF	169536
CPS1deficiency	mhista	up	LF	294027	up	LF; HF	13.9796
CPS1deficiency	mma	up	LF; HF	11017.2	up	LF; HF	Inf
CPS1deficiency	nh4	up	LF; HF	4089.27	up	LF; Fasting; HF	27387.8
CPS1deficiency	orn	up	LF; HF	9972.8	up	LF; Fasting; HF	Inf
CPS1deficiency	orot	up	LF; HF	97211.3	up	LF; Fasting; HF	Inf
CPS1deficiency	ptrc	up	LF; HF	172909	up	LF; Fasting; HF	Inf
CPS1deficiency	sarcs	up	LF; HF	244940	up	LF; Fasting; HF	Inf
CPS1deficiency	spmd	up	LF; HF	99561.3	up	LF; Fasting; HF	Inf
CPS1deficiency	taur	up	HF	46.9763	up	HF	2440.95
CPS1deficiency	tcynt	up	LF	347.622	up	LF	12.1747
CPS1deficiency	thym	up	LF; HF	508298	up	LF; Fasting; HF	Inf
CPS1deficiency	ura	up	LF; HF	118749	up	LF; Fasting; HF	Inf
CPS1deficiency	urate	up	LF; Fasting; HF	0.0498047	up	LF; Fasting; HF	7120.25
CPS1deficiency	uri	up	LF; HF	92902.8	up	LF; Fasting; HF	Inf
CPS1deficiency	xtsn	up	LF; HF	199674	up	LF; Fasting; HF	Inf
Citrullinemia_I	13dampp	up	LF; HF	188430	up	LF; Fasting; HF	Inf
Citrullinemia_I	3aib	up	LF; HF	59961.5	up	LF; Fasting; HF	751.945
Citrullinemia_I	3mlda	up	LF	195886	up	LF	0.353662
Citrullinemia_I	3uib	up	LF; HF	505067	up	LF; Fasting; HF	Inf
Citrullinemia_I	56dthm	up	LF; HF	501113	up	LF; Fasting; HF	Inf
Citrullinemia_I	56dura	up	LF; HF	139057	up	LF; Fasting; HF	Inf
Citrullinemia_I	Lkynr	up	LF; HF	107157	up	LF; HF	87.5293
Citrullinemia_I	Nacasp	up	LF; HF	49767.2	up	LF; HF	45472.8
Citrullinemia_I	acgam	up	LF; HF	175591	up	LF; Fasting; HF	47.2536
Citrullinemia_I	acnam	up	LF; HF	56451.8	up	LF; Fasting; HF	Inf
Citrullinemia_I	adn	up	LF; HF	286904	up	LF; Fasting; HF	Inf
Citrullinemia_I	adp	up	LF; HF	4343.03	up	LF; Fasting; HF	82.9897
Citrullinemia_I	ala_B	up	LF; HF	16119.1	up	LF; Fasting; HF	Inf
Citrullinemia_I	asp_L	up	LF; HF	6572.24	up	LF; Fasting; HF	Inf
Citrullinemia_I	cala	up	LF; HF	520245	up	LF; Fasting; HF	Inf
Citrullinemia_I	camp	up	LF; HF	486254	up	LF; Fasting; HF	Inf
Citrullinemia_I	carn	up	LF; HF	176176	up	LF; HF	3623.49
Citrullinemia_I	cgly	up	LF; HF	7389.29	up	LF; HF	3.63922
Citrullinemia_I	citr_L	up	LF; HF	49024.5	up	LF; Fasting; HF	Inf
Citrullinemia_I	cyst_L	up	LF; HF	48788	up	LF; HF	2782.33
Citrullinemia_I	cytd	up	LF; HF	256795	up	LF; Fasting; HF	Inf
Citrullinemia_I	dad_2	up	LF; HF	1.14448e+06	up	LF; Fasting; HF	Inf
Citrullinemia_I	dcyt	up	LF; HF	256332	up	LF; Fasting; HF	Inf
Citrullinemia_I	dgsn	up	LF; HF	1.25638e+06	up	LF; Fasting; HF	Inf
Citrullinemia_I	duri	up	LF; HF	147650	up	LF; Fasting; HF	Inf
Citrullinemia_I	gchola	up	LF; HF	80335.7	up	LF; Fasting; HF	Inf
Citrullinemia_I	gly	up	LF; HF	439.613	up	LF; Fasting; HF	Inf
Citrullinemia_I	gsn	up	LF; HF	315820	up	LF; Fasting; HF	Inf
Citrullinemia_I	gthrd	up	LF; HF	1808.81	up	LF; Fasting; HF	Inf
Citrullinemia_I	hLkynr	up	LF; HF	406757	up	LF; HF	34.9889
Citrullinemia_I	hista	up	LF; HF	468187	up	LF; HF	816.086
Citrullinemia_I	hxan	up	LF; HF	94169.6	up	LF; Fasting; HF	Inf
Citrullinemia_I	ins	up	LF; HF	30093.5	up	LF; HF	168081
Citrullinemia_I	mhista	up	LF	290680	up	LF; HF	14.0048
Citrullinemia_I	mma	up	LF; HF	10800	up	LF; HF	Inf
Citrullinemia_I	nh4	up	LF; HF	4023.73	up	LF; Fasting; HF	27328.1
Citrullinemia_I	orn	up	LF; HF	9839.15	up	LF; Fasting; HF	Inf
Citrullinemia_I	orot	up	LF; HF	96225.4	up	LF; Fasting; HF	Inf
Citrullinemia_I	ptrc	up	LF; HF	171328	up	LF; Fasting; HF	Inf
Citrullinemia_I	sarcs	up	LF; HF	242946	up	LF; Fasting; HF	Inf
Citrullinemia_I	spmd	up	LF; HF	98637.3	up	LF; Fasting; HF	Inf
Citrullinemia_I	taur	up	HF	44.717	up	HF	2432.33
Citrullinemia_I	tcynt	up	LF	337.721	up	LF	12.1747
Citrullinemia_I	thym	up	LF; HF	503845	up	LF; Fasting; HF	Inf
Citrullinemia_I	ura	up	LF; HF	117568	up	LF; Fasting; HF	Inf
Citrullinemia_I	urate	up	LF; Fasting; HF	0.0498047	up	LF; Fasting; HF	7120.25
Citrullinemia_I	uri	up	LF; HF	91936.7	up	LF; Fasting; HF	Inf
Citrullinemia_I	xtsn	up	LF; HF	197600	up	LF; Fasting; HF	Inf
Fumarase_deficiency	1mncam	up	LF; Fasting; HF	19.023	up	LF; Fasting; HF	407.836
Fumarase_deficiency	3aib	up	LF; HF	45013.1	up	LF; HF	40.5015
Fumarase_deficiency	3mlda	up	LF	293543	up	LF	0.359297
Fumarase_deficiency	3uib	up	LF; HF	484028	up	LF; Fasting; HF	Inf
Fumarase_deficiency	4abut	up	LF	357993	up	LF; Fasting; HF	15209
Fumarase_deficiency	56dthm	up	LF; HF	477373	up	LF; Fasting; HF	Inf
Fumarase_deficiency	56dura	up	LF; HF	122274	up	LF; Fasting; HF	Inf
Fumarase_deficiency	5aop	up	LF; HF	807484	up	LF; Fasting; HF	Inf
Fumarase_deficiency	5oxpro	up	LF	59454.4	up	LF; Fasting; HF	Inf
Fumarase_deficiency	Lkynr	up	LF; HF	93597	up	LF; HF	87.5293
Fumarase_deficiency	Nacasp	up	LF; HF	52176	up	LF; HF	47665
Fumarase_deficiency	acgam	up	LF; HF	152345	up	LF; Fasting; HF	43.2154
Fumarase_deficiency	acnam	up	LF; HF	44499	up	LF; Fasting; HF	Inf
Fumarase_deficiency	akg	up	LF; HF	46776.1	up	LF; Fasting; HF	Inf
Fumarase_deficiency	ala_B	up	LF; HF	13369.5	up	LF; Fasting; HF	Inf
Fumarase_deficiency	ala_L	up	LF	7.4262e-05	up	LF; Fasting; HF	Inf
Fumarase_deficiency	ascb_L	down	LF	0.0446824	up	LF; Fasting; HF	Inf
Fumarase_deficiency	asp_L	up	LF; HF	5131.95	up	LF; Fasting; HF	Inf
Fumarase_deficiency	bilirub	up	LF; HF	344703	up	LF; Fasting; HF	280.299
Fumarase_deficiency	but	down	LF	337.675	up	LF; Fasting; HF	Inf
Fumarase_deficiency	c51crn	up	LF; Fasting; HF	32542.9	up	LF; Fasting; HF	6.56216
Fumarase_deficiency	cala	up	LF; HF	513610	up	LF; Fasting; HF	Inf
Fumarase_deficiency	carn	up	LF; HF	279989	up	LF; HF	3558.69
Fumarase_deficiency	cgly	up	LF; HF	6871.79	up	LF; HF	3.40332
Fumarase_deficiency	citr_L	up	LF; Fasting; HF	94628.1	up	LF; Fasting; HF	Inf
Fumarase_deficiency	cyst_L	up	LF; HF	78379.8	up	LF; HF	4154.28
Fumarase_deficiency	cytd	up	LF; HF	240540	up	LF; Fasting; HF	Inf
Fumarase_deficiency	dcyt	up	LF; HF	239290	up	LF; Fasting; HF	Inf
Fumarase_deficiency	dhdascb	up	LF	0.00864498	up	LF	0.219544
Fumarase_deficiency	dopa	up	LF	275079	up	LF; HF	7.65615
Fumarase_deficiency	duri	up	LF; HF	122184	up	LF; Fasting; HF	Inf
Fumarase_deficiency	etha	up	LF	929.834	up	LF; HF	Inf
Fumarase_deficiency	fum	up	LF; HF	185758	up	LF; Fasting; HF	Inf
Fumarase_deficiency	gchola	up	LF; HF	73547.5	up	LF; Fasting; HF	Inf
Fumarase_deficiency	glu_L	up	LF	19244.8	up	LF; Fasting; HF	Inf
Fumarase_deficiency	glucys	up	LF; HF	61689	up	LF; HF	1.35328
Fumarase_deficiency	gly	up	LF; HF	409.854	up	LF; Fasting; HF	Inf
Fumarase_deficiency	gthrd	up	LF; HF	6108.27	up	LF; Fasting; HF	Inf
Fumarase_deficiency	hLkynr	up	LF; HF	443941	up	LF; HF	35.1752
Fumarase_deficiency	hista	up	LF; HF	599891	up	LF; HF	822.071
Fumarase_deficiency	mhista	up	LF	386703	up	LF; HF	13.895
Fumarase_deficiency	mma	up	LF; HF	4115.35	up	LF; HF	Inf
Fumarase_deficiency	nh4	up	LF; Fasting; HF	3755.17	up	LF; Fasting; HF	28086.4
Fumarase_deficiency	orn	up	LF; Fasting; HF	32196.6	up	LF; Fasting; HF	Inf
Fumarase_deficiency	orot	up	LF; HF	82875.8	up	LF; Fasting; HF	Inf
Fumarase_deficiency	ppbng	up	LF; HF	732277	up	LF; Fasting; HF	13.4632
Fumarase_deficiency	ptrc	up	LF; Fasting; HF	375087	up	LF; Fasting; HF	Inf
Fumarase_deficiency	sarcs	up	LF; HF	161706	up	LF; Fasting; HF	Inf
Fumarase_deficiency	spmd	up	LF; HF	61787.5	up	LF; Fasting; HF	Inf
Fumarase_deficiency	succ	up	LF; HF	55129	up	LF; Fasting; HF	Inf
Fumarase_deficiency	taur	up	HF	46.7708	up	HF	2139.37
Fumarase_deficiency	tcynt	up	LF	170.318	up	LF	12.1747
Fumarase_deficiency	thym	up	LF; HF	485759	up	LF; Fasting; HF	Inf
Fumarase_deficiency	ura	up	LF; HF	104482	up	LF; Fasting; HF	Inf
Fumarase_deficiency	urate	up	LF; Fasting; HF	0.0498047	up	LF; Fasting; HF	7120.25
Fumarase_deficiency	uri	up	LF; HF	76011.7	up	LF; Fasting; HF	Inf
GLUTARIC_ACIDEMIA_TYPE_I	2oxoadp	up	LF; HF	7.99968e+06	up	LF; HF	58.8242
GLUTARIC_ACIDEMIA_TYPE_I	3hanthrn	up	LF	298099	up	LF; HF	83.6919
GLUTARIC_ACIDEMIA_TYPE_I	L2aadp	up	LF; HF	2.0196e+06	up	LF; HF	253.487
GLUTARIC_ACIDEMIA_TYPE_I	Lkynr	up	LF; HF	170044	up	LF; HF	85.3532
GLUTARIC_ACIDEMIA_TYPE_I	c5dc	up	LF; HF	1.90243e+06	up	LF; Fasting; HF	1.70483
GLUTARIC_ACIDEMIA_TYPE_I	hLkynr	up	LF; HF	418288	up	LF; HF	34.645
GLUTARIC_ACIDEMIA_TYPE_I	lys_L	up	LF; HF	110822	up	LF; HF	5517.58
GLUTARIC_ACIDEMIA_TYPE_I	trp_L	up	LF	16749.8	up	LF; HF	62.0496
Glutamate_formiminotransferase_deficiency	3mlda	up	LF; HF	663815	up	LF; HF	79.9731
Glutamate_formiminotransferase_deficiency	carn	up	LF; HF	350881	up	LF; HF	3421.9
Glutamate_formiminotransferase_deficiency	his_L	up	LF	49883.4	up	LF; HF	456.803
Glutamate_formiminotransferase_deficiency	hista	up	LF; HF	831894	up	LF; HF	843.275
Glutamate_formiminotransferase_deficiency	mhista	up	LF; HF	989271	up	LF; HF	14.4813
Glutamate_formiminotransferase_deficiency	urcan	up	LF	678712	up	LF; HF	13.0906
Glutaric_acidemia_type_II	25hvitd3	up	HF	1.56259e-06	up	HF	0.027371
Glutaric_acidemia_type_II	urate	up	HF	0.00724968	up	HF	437.658
Hyperprolinemia_type_I	abt	up	LF; HF	0.0219807	up	LF; HF	80.1438
Hyperprolinemia_type_I	pro_L	up	LF	4.28858e+06	up	LF; Fasting; HF	Inf
Histidinemia	3mlda	up	LF; HF	801778	up	LF; HF	80.1498
Histidinemia	carn	up	LF; HF	434236	up	LF; HF	3431.27
Histidinemia	his_L	up	LF	68182.6	up	LF; HF	456.805
Histidinemia	hista	up	LF; HF	982263	up	LF; HF	844.143
Histidinemia	mhista	up	LF; HF	1.16469e+06	up	LF; HF	14.5101
Methionine_adenosyltransferase_deficiency	met_L	up	LF	1.95493e+06	up	LF; HF	69.1407
MSUD	2oxoadp	up	LF; HF	3.53738e+06	up	LF; HF	58.6335
MSUD	3hanthrn	up	LF	219110	up	LF; HF	85.221
MSUD	3mob	up	LF; HF	1.54021e+06	up	LF; HF	83.4799
MSUD	3mop	up	LF	1.323e+06	up	LF; HF	10248.2
MSUD	4mop	up	LF	1.86105e+06	up	LF; HF	22.0558
MSUD	L2aadp	up	LF; HF	773771	up	LF; HF	257.665
MSUD	Lkynr	up	LF; HF	119475	up	LF; HF	85.0436
MSUD	c4crn	up	LF; HF	8982.75	up	LF; HF	66.1833
MSUD	hLkynr	up	LF; HF	313444	up	LF; HF	34.6361
MSUD	ile_L	up	LF	471137	up	LF; HF	38.6598
MSUD	lcts	down	HF	0.00719469	up	HF	39.2021
MSUD	leu_L	up	LF	467415	up	LF; HF	40.8638
MSUD	pyr	up	LF	471.808	up	LF; Fasting; HF	Inf
MSUD	urate	up	LF; HF	0.0159823	up	LF; HF	792.514
MSUD	val_L	up	LF	113317	up	LF; HF	135.054
OTC_deficiency	13dampp	up	LF; HF	189580	up	LF; Fasting; HF	Inf
OTC_deficiency	3aib	up	LF; HF	60687.6	up	LF; Fasting; HF	752.551
OTC_deficiency	3mlda	up	LF	198332	up	LF	0.33677
OTC_deficiency	3uib	up	LF; HF	509525	up	LF; Fasting; HF	Inf
OTC_deficiency	56dthm	up	LF; HF	505574	up	LF; Fasting; HF	Inf
OTC_deficiency	56dura	up	LF; HF	140403	up	LF; Fasting; HF	Inf
OTC_deficiency	Lkynr	up	LF; HF	107780	up	LF; HF	87.4895
OTC_deficiency	Nacasp	up	LF; HF	50203.7	up	LF; HF	45871.2
OTC_deficiency	acgam	up	LF; HF	177359	up	LF; Fasting; HF	47.2536
OTC_deficiency	acnam	up	LF; HF	57229.5	up	LF; Fasting; HF	Inf
OTC_deficiency	adn	up	LF; HF	289713	up	LF; Fasting; HF	Inf
OTC_deficiency	adp	up	LF; HF	4398.07	up	LF; Fasting; HF	82.9897
OTC_deficiency	ala_B	up	LF; HF	16318.3	up	LF; Fasting; HF	Inf
OTC_deficiency	asp_L	up	LF; HF	6674.83	up	LF; Fasting; HF	Inf
OTC_deficiency	cala	up	LF; HF	524844	up	LF; Fasting; HF	Inf
OTC_deficiency	camp	up	LF; HF	490567	up	LF; Fasting; HF	Inf
OTC_deficiency	carn	up	LF; HF	177985	up	LF; HF	3624.09
OTC_deficiency	cgly	up	LF; HF	7511.94	up	LF; HF	3.63922
OTC_deficiency	cyst_L	up	LF; HF	48020.8	up	LF; HF	2750.43
OTC_deficiency	cytd	up	LF; HF	259127	up	LF; Fasting; HF	Inf
OTC_deficiency	dad_2	up	LF; HF	1.15472e+06	up	LF; Fasting; HF	Inf
OTC_deficiency	dcyt	up	LF; HF	258664	up	LF; Fasting; HF	Inf
OTC_deficiency	dgsn	up	LF; HF	1.26818e+06	up	LF; Fasting; HF	Inf
OTC_deficiency	duri	up	LF; HF	149046	up	LF; Fasting; HF	Inf
OTC_deficiency	gchola	up	LF; HF	81214.5	up	LF; Fasting; HF	Inf
OTC_deficiency	gly	up	LF; HF	444.339	up	LF; Fasting; HF	Inf
OTC_deficiency	gsn	up	LF; HF	319528	up	LF; Fasting; HF	Inf
OTC_deficiency	gthrd	up	LF; HF	1839.32	up	LF; Fasting; HF	Inf
OTC_deficiency	hLkynr	up	LF; HF	407611	up	LF; HF	34.9544
OTC_deficiency	hista	up	LF; HF	469842	up	LF; HF	815.9
OTC_deficiency	hxan	up	LF; HF	95271.8	up	LF; Fasting; HF	Inf
OTC_deficiency	ins	up	LF; HF	30417.4	up	LF; HF	169536
OTC_deficiency	mhista	up	LF	294027	up	LF; HF	13.9796
OTC_deficiency	mma	up	LF; HF	11017.2	up	LF; HF	Inf
OTC_deficiency	nh4	up	LF; HF	4089.27	up	LF; Fasting; HF	27387.8
OTC_deficiency	orn	up	LF; HF	9972.8	up	LF; Fasting; HF	Inf
OTC_deficiency	orot	up	LF; HF	97211.3	up	LF; Fasting; HF	Inf
OTC_deficiency	ptrc	up	LF; HF	172909	up	LF; Fasting; HF	Inf
OTC_deficiency	sarcs	up	LF; HF	244940	up	LF; Fasting; HF	Inf
OTC_deficiency	spmd	up	LF; HF	99561.3	up	LF; Fasting; HF	Inf
OTC_deficiency	taur	up	HF	46.9763	up	HF	2440.95
OTC_deficiency	tcynt	up	LF	347.622	up	LF	12.1747
OTC_deficiency	thym	up	LF; HF	508298	up	LF; Fasting; HF	Inf
OTC_deficiency	ura	up	LF; HF	118749	up	LF; Fasting; HF	Inf
OTC_deficiency	urate	up	LF; Fasting; HF	0.0498047	up	LF; Fasting; HF	7120.25
OTC_deficiency	uri	up	LF; HF	92902.8	up	LF; Fasting; HF	Inf
OTC_deficiency	xtsn	up	LF; HF	199674	up	LF; Fasting; HF	Inf
Phenylketonuria	pac	up	LF	547431	up	LF; HF	116.888
Phenylketonuria	peamn	up	LF	2.92284e+06	up	LF; HF	0.304103
Phenylketonuria	phe_L	up	LF	319551	up	LF; HF	47.969
Phenylketonuria	pheacgln	up	LF	1.7417e+06	up	LF; HF	181.982
Phenylketonuria_type_2	pac	up	LF	547347	up	LF; HF	116.888
Phenylketonuria_type_2	peamn	up	LF	2.92251e+06	up	LF; HF	0.304103
Phenylketonuria_type_2	phe_L	up	LF	319500	up	LF; HF	47.969
Phenylketonuria_type_2	pheacgln	up	LF	1.7415e+06	up	LF; HF	181.982
Tyrosinemia_I	34hpp	up	LF	583053	up	LF; HF	224.102
Tyrosinemia_I	4hphac	up	LF	98385.5	up	LF; HF	307.487
Tyrosinemia_I	dopa	up	LF	500923	up	LF; HF	7.95229
Tyrosinemia_I	hgentis	up	LF	608264	up	LF; HF	101169
Tyrosinemia_III	34dhphe	up	LF	1.15875e+06	up	LF; HF	0.133285
Tyrosinemia_III	34hpp	up	LF; HF	1.15511e+06	up	LF; HF	224.102
Tyrosinemia_III	4hphac	up	LF; HF	236193	up	LF; HF	307.498
Tyrosinemia_III	dopa	up	LF; HF	1.39889e+06	up	LF; HF	7.95235
Tyrosinemia_III	nrpphr	up	LF	1.14888e+06	up	LF; HF	0.718957
Tyrosinemia_III	tym	up	LF	1.18616e+06	up	LF; HF	6.74712
Tyrosinemia_III	tyr_L	up	LF	37926.8	up	LF; HF	83.1871
