# Supplementary material for: A dynamic multi-tissue model to study human metabolism
Source: NPJ Syst Biol Appl. 2021 Jan 22;7:5. doi: 10.1038/s41540-020-00159-1 (PMC7822846; doi:10.1038/s41540-020-00159-1)
Supplement: Supplementary file 4 — Supplementary Data 3 [file 41540_2020_159_MOESM4_ESM.xlsx]

## Sheet: Liver
Supplementary Data 3. Changes performed in the liver model prior to the reconstruction process
Removed Reactions
RE2426C
r1092
r1333
r1453
NOS2
CYOOm2
CYOOm3
UNK2
r1293
r1294
r1254
FAOXC22OHC22r
FAOXOHC22C22DCc
FAOXC16OHC16r
FAOXOHC16C16DCc
r0398
RE1836X
RE1836C
RE1836M
AMACR2p
AMACR2r
ACOX22x
r0698
HSD17B42x
r0626
BAAT3x
SCP2x
DHCR243r
DHCR242r
EX_glygn2(e)
MECOALm
MECOAS1m
ITCOALm
ITCOAL1m
RE2954C
r0647
RE2349C
r0655
ALCD21_D
ALCD22_D
r0083
r0423
r0561
r0634
r0726
r0728
r1377
r1378
5HOXINDACTO2OX
r0642
r0644
r0021
r0027
r0750
r0747
r0081
r0483
r0783
r1380
r1381
r0074
r0395
r1384
r0208
r0558
r0559
r0407
r0408
r0409
PROD2
PROD2m
HSD11B1r
HSD11B2r
HSD3A1r
HSD3A2r
RE1233C
r0552
RE3346M
RE3346C
RE3346R
RE0830C
RE0830N
RE1709C
RE1709N
RE2759X
RE3079C
RE3079X
r0553
RE2626M
RE2626C
r1433
ALCD21_L
ALCD22_L
r0603
RE3301C
RE3301G
RE3301R
PRO1xm
PRO1x
FUMtm
r0512
ACTLMO
OCOAT1m
r0196
r0517
r0571
r0643
r0145
r0170
r0575
GMPR
r0317
r0426
Added Reactions
Reaction Name	Reaction Formula	LowerBound	UpperBound	GeneAssociation
r1453	q10[m] + pro_L[m] => h[m] + q10h2[m] + 1pyr5c[m]	0		5625.1
NOS2	2 o2[c] + nadph[c] + 2 nwharg[c] => 2 h2o[c] + nadp[c] + 2 citr_L[c] + 2 no[c] + h[c]	0		(4846.1) or (201288.1) or (4842.1) or (4843.2) or (4843.1) or (645740.1)
UNK2	nadph[c] + gln_L[c] + 2kmb[c] + h[c] => nadp[c] + glu_L[c] + met_L[c]	0
r1254	4 fadh2[c] + atp[c] + coa[c] + strdnc[c] => 4 fad[c] + amp[c] + ppi[c] + stcoa[c]	0
r1092	436 h2o[c] + 2436 atp[c] + 62 glu_L[c] + 36 asp_L[c] + 63 ala_L[c] + 13 gly[c] + 17 asn_L[c] + 35 cys_L[c] + 20 gln_L[c] + 28 ser_L[c] + 29 thr_L[c] + 60 lys_L[c] + 27 arg_L[c] + 7 met_L[c] + 16 his_L[c] + 9 ile_L[c] + 64 leu_L[c] + 35 phe_L[c] + 24 pro_L[c] + 2 trp_L[c] + 19 tyr_L[c] + 43 val_L[c] => 1827 adp[c] + 1827 pi[c] + 609 amp[c] + 609 ppi[c] + HC00001[c] + 2436 h[c]	0		213.1
r1293	420 h2o[c] + 420 atp[c] + 10 glu_L[c] + 7 asp_L[c] + 8 ala_L[c] + 5 gly[c] + 3 asn_L[c] + 5 cys_L[c] + 5 gln_L[c] + 7 ser_L[c] + 4 thr_L[c] + 12 lys_L[c] + 3 met_L[c] + his_L[c] + 4 ile_L[c] + 6 leu_L[c] + 9 phe_L[c] + 3 pro_L[c] + trp_L[c] + tyr_L[c] + 11 val_L[c] => 315 adp[c] + 315 pi[c] + 105 amp[c] + 105 ppi[c] + trdrd[c] + 420 h[c]	0		7295.1
r1294	664 h2o[c] + 664 atp[c] + 6 glu_L[c] + 12 asp_L[c] + 11 ala_L[c] + 10 gly[c] + 4 asn_L[c] + 3 cys_L[c] + 10 gln_L[c] + 8 ser_L[c] + 12 thr_L[c] + 11 lys_L[c] + 9 arg_L[c] + 4 met_L[c] + 3 his_L[c] + 9 ile_L[c] + 15 leu_L[c] + 6 phe_L[c] + 12 pro_L[c] + 2 trp_L[c] + 2 tyr_L[c] + 17 val_L[c] => 498 adp[c] + 498 pi[c] + 166 amp[c] + 166 ppi[c] + trdrd[c] + 664 h[c]	0		25828.1
r1333	304 h2o[c] + 304 atp[c] + HC00001[c] => 304 adp[c] + 304 pi[c] + 62 glu_L[c] + 36 asp_L[c] + 63 ala_L[c] + 13 gly[c] + 17 asn_L[c] + 35 cys_L[c] + 20 gln_L[c] + 28 ser_L[c] + 29 thr_L[c] + 60 lys_L[c] + 27 arg_L[c] + 7 met_L[c] + 16 his_L[c] + 9 ile_L[c] + 64 leu_L[c] + 35 phe_L[c] + 24 pro_L[c] + 2 trp_L[c] + 19 tyr_L[c] + 43 val_L[c] + 304 h[c]	0
CYOOm2	4 h[m] + o2[m] + 4 focytC[m] => 2 h2o[m] + 4 ficytC[m]	0		((7384.1) and (7388.1) and (4519.1) and (10975.1) and (29796.2) and (7385.1) and (1537.1) and (7386.1) and (27089.1) and (7381.1)) or ((7384.1) and (7388.1) and (29796.1) and (10975.1) and (4519.1) and (7385.1) and (7386.1) and (1537.1) and (27089.1) and (7381.1) and (1337.1) and (1347.1) and (1340.1) and (1350.1) and (1327.1) and (1349.1) and (1329.1) and (1339.1) and (1345.1) and (170712.1) and…
CYOOm3	7.92 h[m] + o2[m] + 3.94 focytC[m] => 1.96 h2o[m] + 4 h[c] + 3.94 ficytC[m] + 0.02 o2s[m]	0
FAOXC16OHC16r	o2[r] + nadph[r] + hdca[r] + h[r] => h2o[r] + nadp[r] + omhpal[r]	0
FAOXC22OHC22r	o2[r] + nadph[r] + docosac[r] + h[r] => h2o[r] + nadp[r] + omhdocosac[r]	0
FAOXOHC16C16DCc	h2o[c] + 2 nad[c] + omhpal[c] => 3 h[c] + 2 nadh[c] + hexdiac[c]	0
FAOXOHC22C22DCc	h2o[c] + 2 nad[c] + omhdocosac[c] => 3 h[c] + 2 nadh[c] + docosdiac[c]	0
Biomass_Hsa_Hep	20.328900 h2o[c] + 26.439700 atp[c] + 0.383200 glu_L[c] + 0.302300 asp_L[c] + 0.039030 gtp[c] + 0.008488 datp[c] + 0.000021 pa_hs[c] + 0.283800 asn_L[c] + 0.544100 ala_L[c] + 0.133200 cys_L[c] + 0.358600 gln_L[c] + 0.621700 gly[c] + 0.329200 ser_L[c] + 0.329200 thr_L[c] + 0.455700 lys_L[c] + 0.299500 arg_L[c] + 0.103100 met_L[c] + 0.000006 pail_hs[c] + 0.034440 ctp[c] + 0.000008 dag_hs[c] + 0.000…	0
GLYGN2_IMP	=> glygn2[c]	0
GLYGN1_EXP	glygn1[c] =>	0
OAtm	oaa[c] + mal_L[m] <=> oaa[m] + mal_L[c]			8402.1
TYR_GNNt	Tyr_ggn[e] <=> Tyr_ggn[c]
TAG_synt	glyc3p[c] + 3 pmtcoa[c] + h2o[c] => pi[c] + 3 coa[c] + tag_hs[c]	0
CRTNt	crtn[e] <=> crtn[c]
EX_crtn(e)	EX_crtn(e)
FASN	HC01602[c] + h[c] + nadph[c] <=> HC01603[c] + nadp[c] + h2o[c]			2194.1
RE1836X	2 nad[x] + coa[x] + h2o[x] + dhcholestancoa[x] <=> 2 nadh[x] + 2 h[x] + ppcoa[x] + dcholcoa[x]			(6342.1) or (30.1)
STCOAtm	stcoa[c] <=> stcoa[m]
PMTCOAtm	pmtcoa[c] <=> pmtcoa[m]
DDCACOAtm	ddcacoa[c] <=> ddcacoa[m]
FACOAL12	ddca[c] + atp[c] + coa[c] <=> ddcacoa[c] + amp[c] + ppi[c]			2179 or 2180.1 or 11001.1 or 81616.1 or 23205.1 or 23305.1 or 2182.1 or 2182.2 or 51703.1 or 2181.1 or 2181.2
FAEL	CE4843[c] + h[c] + 2 nadph[c] + 1.5 o2[c] <=> dlnlcg[c] + coa[c] + 2 nadp[c] + 2 h2o[c]
DESAT20	dlnlcg[c] + h[c] + nadh[c] + o2[c] => arachd[c] + 2 h2o[c] + nad[c]	0
RE2626M	o2[m] + nadph[m] + CE4872[m] => nadp[m] + h2o[m] + thcholstoic[m]	0		1593.1
RE2626C	o2[c] + nadph[c] + CE4872[c] => nadp[c] + h2o[c] + thcholstoic[c]	0
PAIL3Pn	CE5132[n] + h2o[n] => pail3p_hs[n] + pi[n]	0
PAIL3Pg	CE5132[g] + h2o[g] => pail3p_hs[g] + pi[g]	0		200576.1 and 55697 and 9896
PAIL3Pr	CE5132[r] + h2o[r] => pail3p_hs[r] + pi[r]	0		200576.1 and 55697 and 9896
PAIL3Pc	CE5132[c] + h2o[c] => pail3p_hs[c] + pi[c]	0		8867.1 or 8871.1
PAIL5Pn	CE5132[n] + h2o[n] => pail5p_hs[n] + pi[n]	0		64419 or 8897.1
PAIL5Pr	CE5132[r] + h2o[r] => pail5p_hs[r] + pi[r]	0		64419
PAIL5Pc	CE5132[c] + h2o[c] => pail5p_hs[c] + pi[c]	0		64419 or 8897.1
r0512	nadh[c] + fol[c] => nad[c] + dhf[c]	0		1719.1
NADK	atp[c] + nad[c] => adp[c] + h[c] + nadp[c]	0		65220.1
NADtm	nad[c] <=> nad[m]
Modified Reactions
Reaction Name	LowerBound	UpperBound	Reversibility	GeneAssociation
r0178	0		0
r0802	-1000	1000	1
r0691	-1000	1000	1
r0682	-1000	1000	1
r0761	-1000	1000	1
r0763	-1000	1000	1
r0694	-1000	1000	1
r0765	-1000	1000	1
r0692	-1000	1000	1
r0767	-1000	1000	1
r0769	-1000	1000	1
r0712	-1000	1000	1
r0771	-1000	1000	1
r0696	-1000	1000	1
r0773	-1000	1000	1
G6PDA	-1000	1000	1
r0678		1000
r0681		1000
r0693		1000
r0695		1000
r0697		1000
r0713		1000
r0760		1000
r0762		1000
r0764		1000
r0766		1000
r0768		1000
r0770		1000
r0772		1000
r1092		1000
r1333		1000
ACACT1rm	-1000		1
r0399	0	1000	0
r1293		1000
r1294		1000
ACOAD8m				34.1 or 3712.1
TRDRm				(114112.1) or (10587.1) or (10587.3) or (10587.2) or (7296.1)
r1431	-1000	1000	1
r1260	-1000	1000	1
ALR2	-1000	1000	1	57016 or 231.1
UGLT	0	1000	0
GALU	0	1000	0
RE1448N	0	1000	0
RE2973N	0	1000	0
RE2973C	0	1000	0
RE2974N	0	1000	0
RE2974C	0	1000	0
GTHRDt	0	1000	0
r0797	0	1000	0
r0885	0	1000	0
r2520	0	1000	0
r0464	0	1000	0
r0549	0	1000	0
DHFR	0	1000	0
r0226				200895
r0514				200895
P5CRxm				5831.1 or 29920.1
P5CRm				5831.1 or 29920.1
P5CR				65263.1
RDH2a	-1000		1
RDH3a	-1000		1
RDH1a	-1000		1
r0686	0		0
r0394	0		0
ICDHyrm	0		0	(3421.1 and 3420.1 and 3419.1) or 3417.1 or 3418.1);
r0758	0		0	224.1 or 217.1 or 219.1 or 223.1 or 316.1 or 501.1);
LALDO	0		0
EX_o2(e)		0
EX_acac(e)	0		0
EX_bhb(e)	0		0
EX_co2(e)	0		0
GLUt2m				83733.1 or 79751.1);
MMTSADm				224.1 or 217.1 or 219.1 or 223.1 or 501.1);
SQLSr				2222.1);
r0276				(2766.1) or (51292.1) or (51292.3) or (51292.2));
RE3326M				(594.1) or (1629.1));
FAOXC101C8m				(3032.1 and (10449.1 or 30.1)) or (3030.1 and 1962.1 and 3033.1) or (3030.1 and 1962.1 and 1892.1) or (1892.1 and 3033.1 and 10449.1));
CYSGLTH				2936.1 or 10587.1 or 7296.1);
D3AIBTm				18.1 or 84706.1 or 2875.1 or 64902.1);
EBP1r				1718.1 or 10682.1);
H2CO3D				(761.1) or (771.1) or (377677.1) or (762.1) or (766.2) or (23632.1) or (766.1) or (771.2) or (759.1) or (768.1) or (760.1) or (765.1));
Metabolite Name	Formula
omhpal	C16H31O3
omhdocosac	C22H43O3

## Sheet: Skeletal muscle
Supplementary Data 3. Changes performed in the muscle model prior to the reconstruction process
Removed Reactions
ETOHMO
CAT2p
ALCD2yf
ALCD2if
PRDXl
PRDX
RE2426C
r1092
r1333
r1453
NOS2
CYOOm2
CYOOm3
UNK2
r1293
r1294
r1254
FAOXC22OHC22r
FAOXOHC22C22DCc
FAOXC16OHC16r
FAOXOHC16C16DCc
r0398
RE1836X
RE1836C
RE1836M
AMACR2p
AMACR2r
ACOX22x
r0698
HSD17B42x
r0626
BAAT3x
SCP2x
DHCR243r
DHCR242r
EX_glygn2(e)
MECOALm
MECOAS1m
ITCOALm
ITCOAL1m
RE2954C
r0647
RE2349C
r0655
ALCD21_D
ALCD22_D
r0407
r0408
r0409
PROD2
PROD2m
HSD11B1r
HSD11B2r
HSD3A1r
HSD3A2r
RE1233C
r0552
r0553
RE3346M
RE3346C
RE3346R
RE0830C
RE0830N
RE1709C
RE1709N
RE2759X
RE3079C
RE3079X
RE2626M
RE2626C
r1433
ALCD21_L
ALCD22_L
r0603
RE3301C
RE3301G
RE3301R
G6PPer
AGMTm
ARGN
ARGNm
EX_urea(e)
UREAt
UREAt5
UREAtm
RE2888C
RE2888E
RE2888N
r0196
r0517
r0571
r0643
r0145
r0170
r0575
GMPR
r0317
r0426
r0083
r0423
r0561
r0634
r0726
r0728
r1377
r1378
5HOXINDACTO2OX
r0642
r0644
r0021
r0027
r0750
r0747
r0081
r0483
r0783
r1380
r1381
r0074
r0395
r1384
r0208
r0558
r0559
r0512
ACTLMO
PRO1xm
PRO1x
FUMtm
BAAT1x
r0629
BAAT2x
r0630
BAAT4x
r0797
RE1845X
RE1845C
r1092
BAAT3x
HMGCOASim
Added Reactions
Reaction Name	Reaction Formula	LowerBound	UpperBound	GeneAssociation
r1453	q10[m] + pro_L[m] => h[m] + q10h2[m] + 1pyr5c[m]	0		5625.1
NOS2	2 o2[c] + nadph[c] + 2 nwharg[c] => 2 h2o[c] + nadp[c] + 2 citr_L[c] + 2 no[c] + h[c]	0		(4846.1) or (201288.1) or (4842.1) or (4843.2) or (4843.1) or (645740.1)
UNK2	nadph[c] + gln_L[c] + 2kmb[c] + h[c] => nadp[c] + glu_L[c] + met_L[c]	0
r1254	4 fadh2[c] + atp[c] + coa[c] + strdnc[c] => 4 fad[c] + amp[c] + ppi[c] + stcoa[c]	0
r1092	436 h2o[c] + 2436 atp[c] + 62 glu_L[c] + 36 asp_L[c] + 63 ala_L[c] + 13 gly[c] + 17 asn_L[c] + 35 cys_L[c] + 20 gln_L[c] + 28 ser_L[c] + 29 thr_L[c] + 60 lys_L[c] + 27 arg_L[c] + 7 met_L[c] + 16 his_L[c] + 9 ile_L[c] + 64 leu_L[c] + 35 phe_L[c] + 24 pro_L[c] + 2 trp_L[c] + 19 tyr_L[c] + 43 val_L[c] => 1827 adp[c] + 1827 pi[c] + 609 amp[c] + 609 ppi[c] + HC00001[c] + 2436 h[c]	0		213.1
r1293	420 h2o[c] + 420 atp[c] + 10 glu_L[c] + 7 asp_L[c] + 8 ala_L[c] + 5 gly[c] + 3 asn_L[c] + 5 cys_L[c] + 5 gln_L[c] + 7 ser_L[c] + 4 thr_L[c] + 12 lys_L[c] + 3 met_L[c] + his_L[c] + 4 ile_L[c] + 6 leu_L[c] + 9 phe_L[c] + 3 pro_L[c] + trp_L[c] + tyr_L[c] + 11 val_L[c] => 315 adp[c] + 315 pi[c] + 105 amp[c] + 105 ppi[c] + trdrd[c] + 420 h[c]	0		7295.1
r1294	664 h2o[c] + 664 atp[c] + 6 glu_L[c] + 12 asp_L[c] + 11 ala_L[c] + 10 gly[c] + 4 asn_L[c] + 3 cys_L[c] + 10 gln_L[c] + 8 ser_L[c] + 12 thr_L[c] + 11 lys_L[c] + 9 arg_L[c] + 4 met_L[c] + 3 his_L[c] + 9 ile_L[c] + 15 leu_L[c] + 6 phe_L[c] + 12 pro_L[c] + 2 trp_L[c] + 2 tyr_L[c] + 17 val_L[c] => 498 adp[c] + 498 pi[c] + 166 amp[c] + 166 ppi[c] + trdrd[c] + 664 h[c]	0		25828.1
r1333	304 h2o[c] + 304 atp[c] + HC00001[c] => 304 adp[c] + 304 pi[c] + 62 glu_L[c] + 36 asp_L[c] + 63 ala_L[c] + 13 gly[c] + 17 asn_L[c] + 35 cys_L[c] + 20 gln_L[c] + 28 ser_L[c] + 29 thr_L[c] + 60 lys_L[c] + 27 arg_L[c] + 7 met_L[c] + 16 his_L[c] + 9 ile_L[c] + 64 leu_L[c] + 35 phe_L[c] + 24 pro_L[c] + 2 trp_L[c] + 19 tyr_L[c] + 43 val_L[c] + 304 h[c]
CYOOm2	4 h[m] + o2[m] + 4 focytC[m] => 2 h2o[m] + 4 ficytC[m]	0		((7384.1) and (7388.1) and (4519.1) and (10975.1) and (29796.2) and (7385.1) and (1537.1) and (7386.1) and (27089.1) and (7381.1)) or ((7384.1) and (7388.1) and (29796.1) and (10975.1) and (4519.1) and (7385.1) and (7386.1) and (1537.1) and (27089.1) and (7381.1) and (1337.1) and (1347.1) and (1340.1) and (1350.1) and (1327.1) and (1349.1) and (1329.1) and (1339.1) and (1345.1) and (170712.1) and…
CYOOm3	7.92 h[m] + o2[m] + 3.94 focytC[m] => 1.96 h2o[m] + 4 h[c] + 3.94 ficytC[m] + 0.02 o2s[m]	0
FAOXC16OHC16r	o2[r] + nadph[r] + hdca[r] + h[r] => h2o[r] + nadp[r] + omhpal[r]	0
FAOXC22OHC22r	o2[r] + nadph[r] + docosac[r] + h[r] => h2o[r] + nadp[r] + omhdocosac[r]	0
FAOXOHC16C16DCc	h2o[c] + 2 nad[c] + omhpal[c] => 3 h[c] + 2 nadh[c] + hexdiac[c]	0
FAOXOHC22C22DCc	h2o[c] + 2 nad[c] + omhdocosac[c] => 3 h[c] + 2 nadh[c] + docosdiac[c]	0
Biomass_Hsa_Muscle	0.683000 ala_L[c] + 0.341500 arg_L[c] + 0.432600 asn_L[c] + 0.432600 asp_L[c] + 34.828120 atp[c] + 0.003572 chsterol[c] + 0.000003 xolest_hs[c] + 0.000001 clpn_hs[c] + 0.015700 ctp[c] + 0.160600 cys_L[c] + 0.005240 datp[c] + 0.003958 dctp[c] + 0.004050 dgtp[c] + 0.005351 dttp[c] + 0.537900 gln_L[c] + 0.537900 glu_L[c] + 0.762700 gly[c] + 0.147030 glygn2[c] + 0.015960 gtp[c] + 26.776270 h2o[c] + 0…	0
GLYGN2_IMP	=> glygn2[c]	0
GLYGN1_EXP	glygn1[c] =>	0
OAtm	oaa[c] + mal_L[m] <=> oaa[m] + mal_L[c]			8402.1
TYR_GNNt	Tyr_ggn[e] <=> Tyr_ggn[c]
TAG_synt	glyc3p[c] + 3 pmtcoa[c] + h2o[c] => pi[c] + 3 coa[c] + tag_hs[c]	0
CRTNt	crtn[e] <=> crtn[c]
EX_crtn(e)	EX_crtn(e)
FASN	HC01602[c] + h[c] + nadph[c] <=> HC01603[c] + nadp[c] + h2o[c]			2194.1
RE1836X	2 nad[x] + coa[x] + h2o[x] + dhcholestancoa[x] <=> 2 nadh[x] + 2 h[x] + ppcoa[x] + dcholcoa[x]			(6342.1) or (30.1)
STCOAtm	stcoa[c] <=> stcoa[m]
PMTCOAtm	pmtcoa[c] <=> pmtcoa[m]
DDCACOAtm	ddcacoa[c] <=> ddcacoa[m]
FACOAL12	ddca[c] + atp[c] + coa[c] <=> ddcacoa[c] + amp[c] + ppi[c]			2179 or 2180.1 or 11001.1 or 81616.1 or 23205.1 or 23305.1 or 2182.1 or 2182.2 or 51703.1 or 2181.1 or 2181.2
FAEL	CE4843[c] + h[c] + 2 nadph[c] + 1.5 o2[c] <=> dlnlcg[c] + coa[c] + 2 nadp[c] + 2 h2o[c]
DESAT20	dlnlcg[c] + h[c] + nadh[c] + o2[c] => arachd[c] + 2 h2o[c] + nad[c]	0
RE2626M	o2[m] + nadph[m] + CE4872[m] => nadp[m] + h2o[m] + thcholstoic[m]	0		1593.1
RE2626C	o2[c] + nadph[c] + CE4872[c] => nadp[c] + h2o[c] + thcholstoic[c]	0
PAIL3Pn	CE5132[n] + h2o[n] => pail3p_hs[n] + pi[n]	0
PAIL3Pg	CE5132[g] + h2o[g] => pail3p_hs[g] + pi[g]	0		200576.1 and 55697 and 9896
PAIL3Pr	CE5132[r] + h2o[r] => pail3p_hs[r] + pi[r]	0		200576.1 and 55697 and 9896
PAIL3Pc	CE5132[c] + h2o[c] => pail3p_hs[c] + pi[c]	0		8867.1 or 8871.1
PAIL5Pn	CE5132[n] + h2o[n] => pail5p_hs[n] + pi[n]	0		64419 or 8897.1
PAIL5Pr	CE5132[r] + h2o[r] => pail5p_hs[r] + pi[r]	0		64419
PAIL5Pc	CE5132[c] + h2o[c] => pail5p_hs[c] + pi[c]	0		64419 or 8897.1
r0512	nadh[c] + fol[c] => nad[c] + dhf[c]	0		1719.1
NADK	atp[c] + nad[c] => adp[c] + h[c] + nadp[c]	0		65220.1
NADtm	nad[c] <=> nad[m]
Modified Reactions
Reaction Name	LowerBound	UpperBound	Reversibility	GeneAssociation
r0178	0		0
r0802	-1000	1000	1
r0691	-1000	1000	1
r0682	-1000	1000	1
r0761	-1000	1000	1
r0763	-1000	1000	1
r0694	-1000	1000	1
r0765	-1000	1000	1
r0692	-1000	1000	1
r0767	-1000	1000	1
r0769	-1000	1000	1
r0712	-1000	1000	1
r0771	-1000	1000	1
r0696	-1000	1000	1
r0773	-1000	1000	1
G6PDA	-1000	1000	1
r0678		1000
r0681		1000
r0693		1000
r0695		1000
r0697		1000
r0713		1000
r0760		1000
r0762		1000
r0764		1000
r0766		1000
r0768		1000
r0770		1000
r0772		1000
r1092		1000
r1333		1000
ACACT1rm	-1000		1
r0399	0	1000	0
r1293		1000
r1294		1000
ACOAD8m				34.1 or 3712.1
TRDRm				(114112.1) or (10587.1) or (10587.3) or (10587.2) or (7296.1)
r1431	-1000	1000	1
r1260	-1000	1000	1
ALR2	-1000	1000	1	57016 or 231.1
UGLT	0	1000	0
GALU	0	1000	0
RE1448N	0	1000	0
RE2973N	0	1000	0
RE2973C	0	1000	0
RE2974N	0	1000	0
RE2974C	0	1000	0
GTHRDt	0	1000	0
r0797	0	1000	0
r0885	0	1000	0
r2520	0	1000	0
r0464	0	1000	0
r0549	0	1000	0
DHFR	0	1000	0
r0226				200895
r0514				200895
P5CRxm				5831.1 or 29920.1
P5CRm				5831.1 or 29920.1
P5CR				65263.1
RDH2a	-1000		1
RDH3a	-1000		1
RDH1a	-1000		1
r0686	0		0
r0394	0		0
ICDHyrm	0		0	(3421.1 and 3420.1 and 3419.1) or 3417.1 or 3418.1
r0758	0		0	224.1 or 217.1 or 219.1 or 223.1 or 316.1 or 501.1
LALDO	0		0
EX_o2(e)		0
EX_acac(e)		0
EX_bhb(e)		0
EX_glc(e)		0
EX_co2(e)	0		0
GLUt2m				83733.1 or 79751.1
MMTSADm				224.1 or 217.1 or 219.1 or 223.1 or 501.1
SQLSr				2222.1
r0276				(2766.1) or (51292.1) or (51292.3) or (51292.2)
RE3326M				(594.1) or (1629.1)
FAOXC101C8m				(3032.1 and (10449.1 or 30.1)) or (3030.1 and 1962.1 and 3033.1) or (3030.1 and 1962.1 and 1892.1) or (1892.1 and 3033.1 and 10449.1)
CYSGLTH				2936.1 or 10587.1 or 7296.1
D3AIBTm				18.1 or 84706.1 or 2875.1 or 64902.1
EBP1r				1718.1 or 10682.1
H2CO3D				(761.1) or (771.1) or (377677.1) or (762.1) or (766.2) or (23632.1) or (766.1) or (771.2) or (759.1) or (768.1) or (760.1) or (765.1)
BDHm	0		0
GLCt1r	0		0
GLCt2_2	0		0
GLCt4	0		0
GLCGLUT2		0
GLCMter		0
Metabolite Name	Formula
omhpal	C16H31O3
omhdocosac	C22H43O3

## Sheet: Subcutaneous adipose tissue
Supplementary Data 3. Changes performed in the adipose tissue model prior to the reconstruction process
Removed Reactions
ETOHMO
CAT2p
ALCD2yf
ALCD2if
PRDXl
PRDX
RE2426C
r1092
r1333
r1453
NOS2
CYOOm2
CYOOm3
UNK2
r1293
r1294
r1254
FAOXC22OHC22r
FAOXOHC22C22DCc
FAOXC16OHC16r
FAOXOHC16C16DCc
r0398
RE1836X
RE1836C
RE1836M
AMACR2p
AMACR2r
ACOX22x
r0698
HSD17B42x
r0626
BAAT3x
SCP2x
DHCR243r
DHCR242r
EX_glygn2(e)
MECOALm
MECOAS1m
ITCOALm
ITCOAL1m
RE2954C
r0647
RE2349C
r0655
ALCD21_D
ALCD22_D
r0407
r0408
r0409
PROD2
PROD2m
HSD11B1r
HSD11B2r
HSD3A1r
HSD3A2r
RE1233C
r0552
r0553
RE3346M
RE3346C
RE3346R
RE0830C
RE0830N
RE1709C
RE1709N
RE2759X
RE3079C
RE3079X
RE2626M
RE2626C
r1433
ALCD21_L
ALCD22_L
r0603
RE3301C
RE3301G
RE3301R
G6PPer
AGMTm
ARGN
ARGNm
EX_urea(e)
UREAt
UREAt5
UREAtm
RE2888C
RE2888E
RE2888N
r0196
r0517
r0571
r0643
r0145
r0170
r0575
GMPR
r0317
r0426
r0083
r0423
r0561
r0634
r0726
r0728
r1377
r1378
5HOXINDACTO2OX
r0642
r0644
r0021
r0027
r0750
r0747
r0081
r0483
r0783
r1380
r1381
r0074
r0395
r1384
r0208
r0558
r0559
r0512
ACTLMO
PRO1xm
PRO1x
FUMtm
BAAT1x
r0629
BAAT2x
r0630
BAAT4x
r0797
RE1845X
RE1845C
r1092
HMGCOASim
Added Reactions
Reaction Name	Reaction Formula	LowerBound	UpperBound	GeneAssociation
r1453	q10[m] + pro_L[m] => h[m] + q10h2[m] + 1pyr5c[m]	0		5625.1
NOS2	2 o2[c] + nadph[c] + 2 nwharg[c] => 2 h2o[c] + nadp[c] + 2 citr_L[c] + 2 no[c] + h[c]	0		(4846.1) or (201288.1) or (4842.1) or (4843.2) or (4843.1) or (645740.1)
UNK2	nadph[c] + gln_L[c] + 2kmb[c] + h[c] => nadp[c] + glu_L[c] + met_L[c]	0
r1254	4 fadh2[c] + atp[c] + coa[c] + strdnc[c] => 4 fad[c] + amp[c] + ppi[c] + stcoa[c]	0
r1092	436 h2o[c] + 2436 atp[c] + 62 glu_L[c] + 36 asp_L[c] + 63 ala_L[c] + 13 gly[c] + 17 asn_L[c] + 35 cys_L[c] + 20 gln_L[c] + 28 ser_L[c] + 29 thr_L[c] + 60 lys_L[c] + 27 arg_L[c] + 7 met_L[c] + 16 his_L[c] + 9 ile_L[c] + 64 leu_L[c] + 35 phe_L[c] + 24 pro_L[c] + 2 trp_L[c] + 19 tyr_L[c] + 43 val_L[c] => 1827 adp[c] + 1827 pi[c] + 609 amp[c] + 609 ppi[c] + HC00001[c] + 2436 h[c]	0		213.1
r1293	420 h2o[c] + 420 atp[c] + 10 glu_L[c] + 7 asp_L[c] + 8 ala_L[c] + 5 gly[c] + 3 asn_L[c] + 5 cys_L[c] + 5 gln_L[c] + 7 ser_L[c] + 4 thr_L[c] + 12 lys_L[c] + 3 met_L[c] + his_L[c] + 4 ile_L[c] + 6 leu_L[c] + 9 phe_L[c] + 3 pro_L[c] + trp_L[c] + tyr_L[c] + 11 val_L[c] => 315 adp[c] + 315 pi[c] + 105 amp[c] + 105 ppi[c] + trdrd[c] + 420 h[c]	0		7295.1
r1294	664 h2o[c] + 664 atp[c] + 6 glu_L[c] + 12 asp_L[c] + 11 ala_L[c] + 10 gly[c] + 4 asn_L[c] + 3 cys_L[c] + 10 gln_L[c] + 8 ser_L[c] + 12 thr_L[c] + 11 lys_L[c] + 9 arg_L[c] + 4 met_L[c] + 3 his_L[c] + 9 ile_L[c] + 15 leu_L[c] + 6 phe_L[c] + 12 pro_L[c] + 2 trp_L[c] + 2 tyr_L[c] + 17 val_L[c] => 498 adp[c] + 498 pi[c] + 166 amp[c] + 166 ppi[c] + trdrd[c] + 664 h[c]	0		25828.1
r1333	304 h2o[c] + 304 atp[c] + HC00001[c] => 304 adp[c] + 304 pi[c] + 62 glu_L[c] + 36 asp_L[c] + 63 ala_L[c] + 13 gly[c] + 17 asn_L[c] + 35 cys_L[c] + 20 gln_L[c] + 28 ser_L[c] + 29 thr_L[c] + 60 lys_L[c] + 27 arg_L[c] + 7 met_L[c] + 16 his_L[c] + 9 ile_L[c] + 64 leu_L[c] + 35 phe_L[c] + 24 pro_L[c] + 2 trp_L[c] + 19 tyr_L[c] + 43 val_L[c] + 304 h[c]
CYOOm2	4 h[m] + o2[m] + 4 focytC[m] => 2 h2o[m] + 4 ficytC[m]	0		((7384.1) and (7388.1) and (4519.1) and (10975.1) and (29796.2) and (7385.1) and (1537.1) and (7386.1) and (27089.1) and (7381.1)) or ((7384.1) and (7388.1) and (29796.1) and (10975.1) and (4519.1) and (7385.1) and (7386.1) and (1537.1) and (27089.1) and (7381.1) and (1337.1) and (1347.1) and (1340.1) and (1350.1) and (1327.1) and (1349.1) and (1329.1) and (1339.1) and (1345.1) and (170712.1) and…
CYOOm3	7.92 h[m] + o2[m] + 3.94 focytC[m] => 1.96 h2o[m] + 4 h[c] + 3.94 ficytC[m] + 0.02 o2s[m]	0
FAOXC16OHC16r	o2[r] + nadph[r] + hdca[r] + h[r] => h2o[r] + nadp[r] + omhpal[r]	0
FAOXC22OHC22r	o2[r] + nadph[r] + docosac[r] + h[r] => h2o[r] + nadp[r] + omhdocosac[r]	0
FAOXOHC16C16DCc	h2o[c] + 2 nad[c] + omhpal[c] => 3 h[c] + 2 nadh[c] + hexdiac[c]	0
FAOXOHC22C22DCc	h2o[c] + 2 nad[c] + omhdocosac[c] => 3 h[c] + 2 nadh[c] + docosdiac[c]	0
Biomass_Hsa_Fat	0.021420 ala_L[c] + 0.010190 arg_L[c] + 0.011460 asn_L[c] + 0.011460 asp_L[c] + 1.064150 atp[c] + 0.278400 chsterol[c] + 0.000009 clpn_hs[c] + 0.000023 ctp[c] + 0.004265 cys_L[c] + 0.000244 datp[c] + 0.000163 dctp[c] + 0.000163 dgtp[c] + 0.000244 dttp[c] + 0.014070 gln_L[c] + 0.014070 glu_L[c] + 0.032610 gly[c] + 0.000537 glygn2[c] + 0.000026 gtp[c] + 0.818300 h2o[c] + 0.004687 his_L[c] + 0.01047…	0
GLYGN2_IMP	=> glygn2[c]	0
GLYGN1_EXP	glygn1[c] =>	0
OAtm	oaa[c] + mal_L[m] <=> oaa[m] + mal_L[c]			8402.1
TYR_GNNt	Tyr_ggn[e] <=> Tyr_ggn[c]
TAG_synt	glyc3p[c] + 3 pmtcoa[c] + h2o[c] => pi[c] + 3 coa[c] + tag_hs[c]	0
CRTNt	crtn[e] <=> crtn[c]
EX_crtn(e)	EX_crtn(e)
FASN	HC01602[c] + h[c] + nadph[c] <=> HC01603[c] + nadp[c] + h2o[c]			2194.1
RE1836X	2 nad[x] + coa[x] + h2o[x] + dhcholestancoa[x] <=> 2 nadh[x] + 2 h[x] + ppcoa[x] + dcholcoa[x]			(6342.1) or (30.1)
STCOAtm	stcoa[c] <=> stcoa[m]
PMTCOAtm	pmtcoa[c] <=> pmtcoa[m]
DDCACOAtm	ddcacoa[c] <=> ddcacoa[m]
FACOAL12	ddca[c] + atp[c] + coa[c] <=> ddcacoa[c] + amp[c] + ppi[c]			2179 or 2180.1 or 11001.1 or 81616.1 or 23205.1 or 23305.1 or 2182.1 or 2182.2 or 51703.1 or 2181.1 or 2181.2
FAEL	CE4843[c] + h[c] + 2 nadph[c] + 1.5 o2[c] <=> dlnlcg[c] + coa[c] + 2 nadp[c] + 2 h2o[c]
DESAT20	dlnlcg[c] + h[c] + nadh[c] + o2[c] => arachd[c] + 2 h2o[c] + nad[c]	0
RE2626M	o2[m] + nadph[m] + CE4872[m] => nadp[m] + h2o[m] + thcholstoic[m]	0		1593.1
RE2626C	o2[c] + nadph[c] + CE4872[c] => nadp[c] + h2o[c] + thcholstoic[c]	0
PAIL3Pn	CE5132[n] + h2o[n] => pail3p_hs[n] + pi[n]	0
PAIL3Pg	CE5132[g] + h2o[g] => pail3p_hs[g] + pi[g]	0		200576.1 and 55697 and 9896
PAIL3Pr	CE5132[r] + h2o[r] => pail3p_hs[r] + pi[r]	0		200576.1 and 55697 and 9896
'PAIL3Pc	CE5132[c] + h2o[c] => pail3p_hs[c] + pi[c]	0		8867.1 or 8871.1
PAIL5Pn	CE5132[n] + h2o[n] => pail5p_hs[n] + pi[n]	0		64419 or 8897.1
PAIL5Pr	CE5132[r] + h2o[r] => pail5p_hs[r] + pi[r]	0		64419
PAIL5Pc	CE5132[c] + h2o[c] => pail5p_hs[c] + pi[c]	0		64419 or 8897.1
r0512	nadh[c] + fol[c] => nad[c] + dhf[c]	0		1719.1
NADK	atp[c] + nad[c] => adp[c] + h[c] + nadp[c]	0		65220.1
NADtm	nad[c] <=> nad[m]
Modified Reactions
Reaction Name	LowerBound	UpperBound	Reversibility	GeneAssociation
r0178	0		0
r0802	-1000	1000	1
r0691	-1000	1000	1
r0682	-1000	1000	1
r0761	-1000	1000	1
r0763	-1000	1000	1
r0694	-1000	1000	1
r0765	-1000	1000	1
r0692	-1000	1000	1
r0767	-1000	1000	1
r0769	-1000	1000	1
r0712	-1000	1000	1
r0771	-1000	1000	1
r0696	-1000	1000	1
r0773	-1000	1000	1
G6PDA	-1000	1000	1
r0678		1000
r0681		1000
r0693		1000
r0695		1000
r0697		1000
r0713		1000
r0760		1000
r0762		1000
r0764		1000
r0766		1000
r0768		1000
r0770		1000
r0772		1000
r1092		1000
r1333		1000
ACACT1rm	-1000		1
r0399	0	1000	0
r1293		1000
r1294		1000
ACOAD8m				34.1 or 3712.1
TRDRm				(114112.1) or (10587.1) or (10587.3) or (10587.2) or (7296.1)
r1431	-1000	1000	1
r1260	-1000	1000	1
ALR2	-1000	1000	1	57016 or 231.1
UGLT	0	1000	0
GALU	0	1000	0
RE1448N	0	1000	0
RE2973N	0	1000	0
RE2973C	0	1000	0
RE2974N	0	1000	0
RE2974C	0	1000	0
GTHRDt	0	1000	0
r0797	0	1000	0
r0885	0	1000	0
r2520	0	1000	0
r0464	0	1000	0
r0549	0	1000	0
DHFR	0	1000	0
r0226				200895
r0514				200895
P5CRxm				5831.1 or 29920.1
P5CRm				5831.1 or 29920.1
P5CR				65263.1
RDH2a	-1000		1
RDH3a	-1000		1
RDH1a	-1000		1
r0686	0		0
r0394	0		0
ICDHyrm	0		0	(3421.1 and 3420.1 and 3419.1) or 3417.1 or 3418.1
r0758	0		0	224.1 or 217.1 or 219.1 or 223.1 or 316.1 or 501.1
LALDO	0		0
EX_o2(e)		0
EX_acac(e)		0
EX_bhb(e)		0
EX_glc(e)		0
EX_co2(e)	0		0
GLUt2m				83733.1 or 79751.1
MMTSADm				224.1 or 217.1 or 219.1 or 223.1 or 501.1
SQLSr				2222.1
r0276				(2766.1) or (51292.1) or (51292.3) or (51292.2)
RE3326M				(594.1) or (1629.1)
FAOXC101C8m				(3032.1 and (10449.1 or 30.1)) or (3030.1 and 1962.1 and 3033.1) or (3030.1 and 1962.1 and 1892.1) or (1892.1 and 3033.1 and 10449.1)
CYSGLTH				2936.1 or 10587.1 or 7296.1
D3AIBTm				18.1 or 84706.1 or 2875.1 or 64902.1
EBP1r				1718.1 or 10682.1
H2CO3D				(761.1) or (771.1) or (377677.1) or (762.1) or (766.2) or (23632.1) or (766.1) or (771.2) or (759.1) or (768.1) or (760.1) or (765.1)
BDHm	0		0
GLCt1r	0		0
GLCt2_2	0		0
GLCt4	0		0
GLCGLUT2		0
GLCMter		0
Metabolite Name	Formula
omhpal	C16H31O3
omhdocosac	C22H43O3
