# Supplementary material for: A dynamic multi-tissue model to study human metabolism
Source: NPJ Syst Biol Appl. 2021 Jan 22;7:5. doi: 10.1038/s41540-020-00159-1 (PMC7822846; doi:10.1038/s41540-020-00159-1)
Supplement: Supplementary file 5 — Supplementary Data 4 [file 41540_2020_159_MOESM5_ESM.xlsx]

## Sheet: Supplementary Core Reactions
Supplementary Data 4. Additional core reactions used as input for each tissue model.
Liver	Skeletal muscle	Subcutaneous adipose tissue
2OXOADOXm	10FTHFtm	2OXOADOXm
2OXOADPTm	2OXOADOXm	2OXOADPTm
34HPPOR	2OXOADPTm	34HPPOR
3DSPHR	34HPPOR	3DSPHR
3HAO	3DSPHR	3HAO
3HBCOAHLm	3HAO	3HBCOAHLm
3MOBt2im	3HBCOAHLm	3MOBt2im
3MOPt2im	3MOBt2im	3MOPt2im
3SALATAi	3MOPt2im	3SALATAi
3SPYRSP	3SALATAi	3SPYRSP
4ABUTtm	3SPYRSP	4ABUTtm
4MOPt2im	4ABUTtm	4MOPt2im
AACTOOR	4MOPt2im	AASAD3m
AACTtm	AASAD3m	AATAi
AASAD3m	ABTArm	ABTArm
AATAi	ACACT10m	ACACT10m
ABTArm	ACACT1rm	ACACT1rm
ACACT10m	ACACt2	ACACt2m
ACACT1r	ACACt2m	ACCOAC
ACACT1rm	ACCOAC	ACGAM2E
ACACt2	ACCOALm	ACGAM6PSi
ACACt2m	ACGAM2E	ACGAMPM
ACCOAC	ACGAM6PSi	ACITL
ACETONEt2	ACGAMPM	ACNAM9PL
ACETONEt2m	ACITL	ACNAMPH
ACGAM2E	ACNAM9PL	ACOAD10m
ACGAM6PSi	ACNAMPH	ACOAD8m
ACGAMPM	ACNMLr	ACOAD9m
ACITL	ACOAD10m	ACOATA
ACNAM9PL	ACOAD8m	ACONTm
ACNAMPH	ACOAD9m	ADA
ACOAD10m	ACOATA	ADK1
ACOAD8m	ACONT	ADNK1
ACOAD9m	ACONTm	ADPT
ACOATA	ADA	ADSL1
ACONTm	ADK1	ADSL2
ACOX2x	ADNK1	ADSS
ADA	ADPT	AGPAT1
ADCim	ADSL1	AHC
ADK1	ADSL2	AICART
ADMDC	ADSS	AIRCr
ADNK1	AGPAT1	AKGDm
ADPT	AHC	ALATA_L
ADSL1	AICART	ALAt2r
ADSL2	AIRCr	AMANK
ADSS	AKGDm	AMCOXO
AGPAT1	ALATA_L	AMPDA
AHC	ALAt2r	APAT2rm
AICART	ALAtN1	ARACHDt2
AIRCr	AMANK	ARGSL
AKGDm	AMCOXO	ARGSS
AKGMALtm	AMPDA	ASNNm
AKR1C41	APAT2rm	ASNS1
AKR1C42	ARACHDt2	ASNt4
AKR1D	ARGSS	ASNtm
AKR1D2	ARGtm	ASPCTr
ALATA_L	ARSA	ASPGLUm
ALAt2r	ASNNm	ASPTA
AMACRp	ASNS1	ASPTAm
AMANK	ASNt4	ASPt6
AMCOXO	ASNtm	ATPS4m
AMPDA	ASPCTr	BALAtmr
AOBUTDsm	ASPGLUm	C14STRr
APAT2rm	ASPTA	C161CPT12
ARACHDt2	ASPTAm	C161CPT22
ARGN	ASPte	C161CRN2t
ARGSL	ATPS4m	C180CPT1
ARGSS	ATPtm	C180CPT2
ARGtm	BALAtmr	C180CRNt
ASNNm	BDHm	C3STDH1Pr
ASNS1	BHBt	C3STDH1r
ASNtm	BHBtm	C3STKR2r
ASPCTr	BTND1	C4STMO1r
ASPGLUm	BTND1n	C4STMO2Pr
ASPTA	BTNDe	CAATPS
ASPTAm	BTNDm	CBPS
ATPS4m	C180CPT1	CDIPTr
ATPtm	C180CPT2	CDS
BAAT1x	C180CRNt	CEPTC
BAAT2x	CBPS	CEPTE
BAAT4x	CDIPTr	CHOLK
BALAtmr	CDS	CHSTEROLt
BDHm	CEPTC	CHSTEROLtrc
BHBt	CEPTE	CITRtm
BHBtm	CHOLK	CITtam
BILDGLCURtr	CITRtm	CITtbm
BILIRUBt2	CITt4_4	CK
C14STRr	CK	CKc
C3STDH1Pr	CKc	CLS_hs
C3STDH1r	CLS_hs	CO2t
C3STKR2r	CO2t	CO2tm
C4STMO1r	CO2tm	CO2tp
C4STMO2Pr	COAtm	COAtm
CBPS	CORE6GTg	CREATt4_2_r
CBPSam	CREATt4_2_r	CRNtim
CDIPTr	CRTNsyn	CRTNsyn
CDS	CRTNt	CRTNt
CEPTC	CSm	CSm
CEPTE	CTPS2	CTPS2
CHOLK	CYOOm2	CYOOm2
CHSTEROLt	CYOOm3	CYOOm3
CHSTEROLtrc	CYOR_u10m	CYOR_u10m
CITRtm	CYSO	CYSGLTH
CITtam	CYSTA	CYSO
CLS_hs	CYSTGL	CYSTA
CMPSASn	CYSTS	CYSTGL
CO2t	DCMPDA	CYSTS
CO2tm	DDCACOAtm	DCMPDA
CO2tp	DESAT18_3	DDCACOAtm
CREATt4_2_r	DESAT18_9	DESAT18_3
CSm	DESAT20	DESAT20
CTPS2	DHFR	DHCR71r
CYOO2	DHFtm	DHCR72r
CYOOm2	DHORD9	DHFR
CYOOm3	DHORTS	DHFtm
CYOR_u10m	DHPR	DHORD9
CYSO	DNDPt13m	DHORTS
CYSTA	DNDPt19m	DHPR
CYSTGL	DNDPt20m	DMATT
CYSTS	DNDPt2m	DM_Lcystin
DCMPDA	DNDPt31m	DPCOAK
DDCACOAtm	DNDPt32m	DPMVDc
DESAT18_3	DPCOAK	DRPA
DESAT20	DSAT	DSAT
DGCHOLte	DTMPK	DSREDUCr
DGCHOLtx	ECOAH12m	DTMPK
DHCHOLESTANATEtm	ECOAH1m	DURAD2
DHCR71r	ECOAH9m	DURIPP
DHCR72r	ENO	D_LACt2r
DHFR	EX_HC00250(e)	EBP1r
DHFtm	EX_Rtotal(e)	ECOAH12m
DHORD9	EX_Rtotal2(e)	ECOAH1m
DHORTS	EX_Rtotal3(e)	ECOAH9m
DHPR	EX_acac(e)	ENO
DMATT	EX_ala_B(e)	EX_HC00250(e)
DNDPt13m	EX_ala_L(e)	EX_Rtotal(e)
DNDPt19m	EX_arachd(e)	EX_Rtotal2(e)
DNDPt20m	EX_arg_L(e)	EX_Rtotal3(e)
DNDPt2m	EX_asn_L(e)	EX_ala_B(e)
DNDPt31m	EX_asp_L(e)	EX_ala_L(e)
DNDPt32m	EX_bhb(e)	EX_arachd(e)
DPCOAK	EX_co2(e)	EX_arg_L(e)
DPMVDc	EX_creat(e)	EX_asn_L(e)
DSAT	EX_crtn(e)	EX_asp_L(e)
DSREDUCr	EX_cys_L(e)	EX_chsterol(e)
DTMPK	EX_fol(e)	EX_co2(e)
EBP1r	EX_fru(e)	EX_creat(e)
ECOAH12m	EX_gal(e)	EX_crtn(e)
ECOAH1m	EX_glc(e)	EX_cys_L(e)
ECOAH9m	EX_gln_L(e)	EX_fol(e)
ENO	EX_glu_L(e)	EX_fru(e)
EX_HC00001(e)	EX_gly(e)	EX_gal(e)
EX_HC00250(e)	EX_glyc(e)	EX_glc(e)
EX_Rtotal(e)	EX_h(e)	EX_gln_L(e)
EX_Rtotal2(e)	EX_h2o(e)	EX_glu_L(e)
EX_Rtotal3(e)	EX_hdca(e)	EX_gly(e)
EX_acac(e)	EX_his_L(e)	EX_glyc(e)
EX_acetone(e)	EX_ile_L(e)	EX_h(e)
EX_ala_B(e)	EX_lac_L(e)	EX_h2o(e)
EX_ala_L(e)	EX_leu_L(e)	EX_hdca(e)
EX_arachd(e)	EX_lnlc(e)	EX_his_L(e)
EX_arg_L(e)	EX_lys_L(e)	EX_ile_L(e)
EX_asn_L(e)	EX_met_L(e)	EX_lac_L(e)
EX_asp_L(e)	EX_ncam(e)	EX_leu_L(e)
EX_bhb(e)	EX_nh4(e)	EX_lnlc(e)
EX_bildglcur(e)	EX_o2(e)	EX_lys_L(e)
EX_bilirub(e)	EX_ocdca(e)	EX_met_L(e)
EX_chsterol(e)	EX_ocdcea(e)	EX_ncam(e)
EX_co2(e)	EX_phe_L(e)	EX_nh4(e)
EX_creat(e)	EX_pi(e)	EX_o2(e)
EX_cys_L(e)	EX_pnto_R(e)	EX_ocdca(e)
EX_dgchol(e)	EX_pro_L(e)	EX_ocdcea(e)
EX_fol(e)	EX_pydxn(e)	EX_phe_L(e)
EX_fru(e)	EX_pyr(e)	EX_pi(e)
EX_gal(e)	EX_ribflv(e)	EX_pnto_R(e)
EX_gchola(e)	EX_ser_L(e)	EX_pro_L(e)
EX_glc(e)	EX_so4(e)	EX_pydxn(e)
EX_gln_L(e)	EX_tag_hs(e)	EX_pyr(e)
EX_glu_L(e)	EX_thr_L(e)	EX_ribflv(e)
EX_gly(e)	EX_trp_L(e)	EX_ser_L(e)
EX_glyc(e)	EX_tyr_L(e)	EX_tag_hs(e)
EX_h(e)	EX_val_L(e)	EX_thr_L(e)
EX_h2o(e)	FA120ACPH	EX_trp_L(e)
EX_hdca(e)	FA160ACPH	EX_tyr_L(e)
EX_his_L(e)	FACOAL12	EX_val_L(e)
EX_ile_L(e)	FACOAL160i	FA120ACPH
EX_lac_L(e)	FACOAL181i	FA160ACPH
EX_leu_L(e)	FACOAL1821	FACOAL12
EX_lnlc(e)	FAEL	FACOAL160i
EX_lys_L(e)	FAOXC10C8m	FACOAL181i
EX_met_L(e)	FAOXC12C10m	FACOAL1821
EX_ncam(e)	FAOXC160	FAEL
EX_nh4(e)	FAOXC180	FAOXC10C8m
EX_o2(e)	FAOXC1811603m	FAOXC12C10m
EX_ocdca(e)	FAOXC80	FAOXC160
EX_ocdcea(e)	FAS180COA	FAOXC180
EX_phe_L(e)	FASN	FAOXC1811603m
EX_pi(e)	FBA	FAOXC80
EX_pnto_R(e)	FBA2	FAS180COA
EX_pro_L(e)	FBP	FASN
EX_pydxn(e)	FDH	FBA
EX_pyr(e)	FKYNH	FBA2
EX_ribflv(e)	FMNAT	FBP
EX_ser_L(e)	FOLR2	FKYNH
EX_tag_hs(e)	FOLt2	FMNAT
EX_tchola(e)	FRUt1r	FOLR2
EX_tdchola(e)	FTCD	FOLt2
EX_thr_L(e)	FTHFDH	FRDPtcr
EX_trp_L(e)	FUMAC	FRUt1r
EX_tyr_L(e)	FUMm	FTCD
EX_urea(e)	FUMtm	FUMAC
EX_val_L(e)	G3PD1	FUMm
FA120ACPH	G3PD2m	FUMtm
FA160ACPH	G5SADrm	G3PD1
FACOAL12	G5SADs	G5SADrm
FACOAL160i	G5SDym	G5SADs
FACOAL181i	G6PDA	G5SDym
FACOAL1821	G6Pter	G6PDA
FAEL	GALK	G6PDH2r
FAOXC10C8m	GALT	G6Pter
FAOXC12C10m	GALU	GALK
FAOXC160	GALt1r	GALT
FAOXC180	GALt2_2	GALU
FAOXC1811603m	GAPD	GALt1r
FAOXC80	GARFT	GALt2_2
FAS180COA	GFUCS	GAPD
FASN	GGNG	GARFT
FBA	GHMT2r	GFUCS
FBA2	GHMT2rm	GGNG
FBP	GK1	GHMT2r
FCLTm	GLBRAN	GHMT2rm
FE2t	GLCt1r	GK1
FKYNH	GLCtg	GLBRAN
FMNAT	GLDBRAN	GLCt1r
FOLR2	GLGNS1	GLCt2_2
FOLt2	GLNS	GLDBRAN
FRDPtcr	GLNt4	GLGNS1
FRUt1r	GLNtm	GLNS
FTCD	GLPASE1	GLNt4
FUMAC	GLU5Km	GLNtm
FUMm	GLU5SAtmc	GLPASE1
FUMtm	GLUCYS	GLU5Km
G3PD1	GLUDC	GLU5SAtmc
G3PD2m	GLUDxm	GLUCYS
G5SADrm	GLUDym	GLUDC
G5SADs	GLUNm	GLUDxm
G5SDym	GLUPRT	GLUDym
G6PDA	GLUTCOADHm	GLUNm
G6PDH2r	GLUt2m	GLUPRT
G6PPer	GLYCt	GLUTCOADHm
G6Pter	GLYGN1_EXP	GLUt2m
GACMTRc	GLYGN2_IMP	GLYCt
GALK	GLYK	GLYGN1_EXP
GALT	GLYtm	GLYGN2_IMP
GALU	GMPS2	GLYK
GALt1r	GND	GLYtm
GALt2_2	GNMT	GMAND
GAPD	GPAM_hs	GMPS2
GARFT	GTHP	GND
GCHOLAte	GTHRDt	GNMT
GCHOLAtx	GTHS	GPAM_hs
GF6PTA	GUAD	GRTT
GFUCS	GUAPRT	GTHP
GGNG	GluForTx	GTHRDt
GHMT2r	H2Ot	GTHS
GHMT2rm	H2Oter	GUAD
GK1	H2Otm	GUAPRT
GLBRAN	H2Otp	GluForTx
GLCMter	HACD1m	H2Ot
GLCt1r	HACD9m	H2Oter
GLDBRAN	HDCAtr	H2Otm
GLGNS1	HEX1	H2Otp
GLNS	HGNTOR	HACD1m
GLNt4	HIBDm	HACD9m
GLNtm	HISD	HDCAtr
GLPASE1	HIStN1	HEX1
GLU5Km	HIStiDF	HGNTOR
GLU5SAtmc	HKYNH	HIBDm
GLUCYS	HMGLm	HISD
GLUDC	HXANtx	HIStiDF
GLUDxm	HXPRT	HKYNH
GLUDym	Htm	HMGCOARc
GLUNm	Htx	HMGCOASi
GLUPRT	ICDHxm	HMGCOASim
GLUTCOADHm	ICDHy	HMGCOAtm
GLUt2m	ILETA	HMGLm
GLYAMDTRc	ILEt5m	HXANtx
GLYATm	ILEtec	HXPRT
GLYCt	IMPC	Htm
GLYGN1_EXP	IMPD	Htx
GLYGN2_IMP	INOSTO	ICDHxm
GLYK	IZPN	ILETA
GLYtm	KAS8	ILEt5m
GMAND	KCC2t	ILEtec
GMPS2	KCCt	IMPC
GND	KHK	IMPD
GNMT	KYN3OX	INOSTO
GPAM_hs	LDH_D	IPDDI
GRTT	LDH_L	IZPN
GTHP	LEUTA	KAS8
GTHRDt	LEUt5m	KHK
GTHS	LEUtec	KYN3OX
GUAD	LNLCt	LDH_L
GUAPRT	LNLNCGCPT1	LEUTA
GluForTx	LNLNCGCPT2	LEUt5m
H2Ot	LNLNCGCRNt	LEUtec
H2Oter	LPS	LNLCt
H2Otm	LPS2	LNSTLSr
H2Otp	LPS3	LPS
HACD1m	LPSe	LPS2
HACD9m	LYSt4	LPS3
HDCAtr	LYStiDF	LPSe
HEX1	LYStm	LSTO1r
HGNTOR	L_LACt2r	LSTO2r
HIBDm	MACACI	LYSt4
HISD	MALtm	LYStiDF
HIStiDF	MAN1PT2	LYStm
HKYNH	MAN6PI	L_LACt2r
HMGCOARc	MCCCrm	MACACI
HMGCOASi	MCOATA	MALtm
HMGCOASim	MCPST	MAN1PT2
HMGCOAtm	MDH	MAN6PI
HMGLm	MDHm	MCCCrm
HSD3B7P	ME2	MCOATA
HXANtx	METAT	MCPST
HXPRT	METtec	MDH
Htm	MGCHrm	MDHm
Htx	MI1PP	ME2
ICDHxm	MI1PS	METAT
ILETA	MMEm	METtec
ILEt5m	MMMm	MEVK1c
ILEtec	MMSAD1m	MGCHrm
IMPC	MMSAD3m	MI1PP
IMPD	MTHFC	MI1PS
INOSTO	MTHFD2	MMEm
IPDDI	MTHFD2m	MMMm
IZPN	NADH2_u10m	MMSAD1m
KAS8	NADK	MMSAD3m
KHK	NADtm	MTHFC
KYN3OX	NCAMUP	MTHFD2
LDH_D	NDP6	MTHFD2m
LDH_L	NDP8	NADH2_u10m
LEUTA	NDPK1	NADK
LEUt5m	NDPK2	NADtm
LEUtec	NDPK3	NCAMUP
LNLCt	NDPK4	NCKt
LNSTLSr	NDPK5	NDP6
LPS	NDPK7	NDP8
LPS2	NDPK8	NDPK1
LPS3	NH4t3r	NDPK2
LPSe	NMNATr	NDPK3
LSTO1r	NMNS	NDPK4
LSTO2r	NOS1	NDPK5
LYSt4	NOS2	NDPK7
LYStiDF	NP1	NDPK8
LYStm	NTD10	NH4t3r
L_LACt2r	NTD11	NMNATr
MACACI	NTD7	NMNS
MALtm	NTD9	NOS1
MAN1PT2	NaKt	NOS2
MAN6PI	O2t	NP1
MCCCrm	OAtm	NTD10
MCOATA	OBDHc	NTD11
MCPST	OCBTm	NTD7
MDH	OCDCAtr	NTD9
MDHm	OCDCEAtr	O2t
ME2	OCOAT1m	OBDHc
METAT	OIVD1m	OCBTm
METtec	OIVD2m	OCDCAtr
MEVK1c	OIVD3m	OCDCEAtr
MGCHrm	OMPDC	OIVD1m
MI1PP	ORNt3m	OIVD2m
MI1PS	ORNt4m	OIVD3m
MMEm	ORPT	OMPDC
MMMm	P45027A15m	ORNDC
MMSAD1m	P5CDm	ORNt3m
MMSAD3m	P5CR	ORNt4m
MTHFC	P5CRm	ORPT
MTHFCm	P5CRxm	P45027A15m
MTHFD2	PA_HSter	P5CDm
MTHFD2m	PCFLOPm	P5CR
NADH2_u10m	PCHOLPr_hs	PA_HSter
NADK	PCHOL_HSter	PCHOLPr_hs
NADtm	PCLAD	PCHOL_HSter
NCAMUP	PCREATtmdiffir	PCLAD
NDP6	PCm	PCREATtmdiffir
NDP8	PDHm	PCm
NDPK1	PEPCK	PDHm
NDPK2	PETOHMm_hs	PEPCK
NDPK3	PE_HStm	PEPCKm
NDPK4	PFK	PFK
NDPK5	PGCD	PGCD
NDPK7	PGI	PGI
NDPK8	PGK	PGK
NMNATr	PGLc	PGLc
NMNS	PGM	PGM
NOS1	PGMT	PGMT
NOS2	PGPPT	PGPPT
NTD10	PGPP_hs	PGPP_hs
NTD11	PHETHPTOX2	PHETHPTOX2
NTD7	PIt2m	PIt7
NTD9	PIt7	PMANM
O2t	PMANM	PMEVKc
OAtm	PMTCOAtm	PMTCOAtm
OBDHc	PNP	PNP
OCBTm	PNTK	PNTK
OCDCAtr	PPAP	PNTOte
OCDCEAtr	PPAtm	PPAP
OIVD1m	PPCDC	PPCDC
OIVD2m	PPCOACm	PPCOACm
OIVD3m	PPNCL3	PPNCL3
OMPDC	PRAGSr	PRAGSr
ORNDC	PRASCS	PRASCS
ORNt3m	PRFGS	PRFGS
ORNt4m	PROD2m	PROD2m
ORPT	PRPPS	PRPPS
P45027A11m	PSERT	PSERT
P45027A12m	PSP_L	PSP_L
P45027A13m	PSSA1_hs	PSSA1_hs
P45027A14m	PSSA2_hs	PSSA2_hs
P45027A16m	PTPAT	PTPAT
P4507A1r	PUNP1	PUNP1
P4508B11r	PUNP2	PUNP2
P5CDm	PUNP3	PUNP3
P5CR	PUNP5	PUNP5
PA_HSter	PUNP7	PUNP7
PCHOLPr_hs	PYDXNtr	PYDXNtr
PCHOL_HSter	PYK	PYK
PCLAD	PYRt2m	PYRt2m
PCm	PYRt2r	PYRt2r
PDHm	RBFK	RBFK
PEPCK	RDH1	RDH1
PEPCKm	RDH1a	RDH1a
PFK	RDH2	RDH2
PGCD	RDH2a	RDH2a
PGI	RDH3	RDH3
PGK	RDH3a	RDH3a
PGLc	RE0344C	RE0344C
PGM	RE0583C	RE0583C
PGMT	RE1254C	RE1254C
PGPPT	RE1518M	RE1518M
PGPP_hs	RE1519M	RE1519M
PHEMEe	RE1804M	RE1530C
PHETHPTOX2	RE2649C	RE1804M
PIt2m	RE2675C	RE2675C
PIt7	RE2998M	RE2998M
PMANM	RE3161C	RE3161C
PMEVKc	RE3162C	RE3162C
PMTCOAtm	RE3163C	RE3163C
PNP	RE3164C	RE3164C
PNTK	RE3245C	RE3245C
PPAP	RE3626M	RE3626M
PPCDC	RIBFLVt3	RIBFLVt3
PPCOACm	RNDR1	RNDR1
PPNCL3	RNDR2	RNDR2
PRAGSr	RNDR3	RNDR3
PRASCS	RNDR4	RNDR4
PRFGS	RNMK	RNMK
PROD2m	RPE	RPE
PRPPS	RPI	RPI
PSERT	RTOTAL2t	RTOTAL2t
PSP_L	RTOTAL3t	RTOTAL3t
PSSA1_hs	RTOTALt	RTOTALt
PSSA2_hs	SACCD3m	SACCD3m
PTPAT	SACCD4m	SACCD4m
PUNP1	SARCStm	SARCStm
PUNP2	SARDHm	SARDHm
PUNP3	SERLYSNaex	SERPT
PUNP5	SERPT	SPODMm
PUNP7	SO4t4_2	SPODMm
PYDXNtr	STCOAtm	SQLEr
PYK	SUCD1m	SQLSr
PYRt2m	SUCOAS1m	STCOAtm
PYRt2r	SUCOASm	SUCD1m
RBFK	TAG_synt	SUCOAS1m
RE0344C	TAGt	SUCOASm
RE1254C	TALA	TAG_synt
RE1447M	THBPT4ACAMDASE	TAGt
RE1804M	THD1m	TALA
RE1836X	THFtm	THBPT4ACAMDASE
RE1845X	THRD_L	THD1m
RE2675C	THRt4	THRD_L
RE2972M	TKT1	THRt4
RE3161C	TKT2	TKT1
RE3162C	TMDPP	TKT2
RE3163C	TMDS	TMDPP
RE3164C	TPI	TMDS
RE3245C	TRIOK	TPI
RNDR1	TRPO2	TRIOK
RNDR2	TRPt	TRPO2
RNDR3	TYRTA	TRPt
RNDR4	UAG4E	TYRTA
RNMK	UAGDP	UAG4E
RPE	UDPG4E	UAGDP
RPI	UGLT	UDPGD
RTOTAL2t	UMPK	UGLT
RTOTAL3t	URATEtx	UMPK
RTOTALt	URCN	URATEtx
SACCD3m	VALTA	URCN
SACCD4m	VALt5m	VALTA
SARCStm	VALtec	VALt5m
SARDHm	XANtx	VALtec
SCPx	XAO2x	XANtx
SERLYSNaex	XAOx	XAO2x
SERPT	r0022	XAOx
SQLEr	r0060	r0022
SQLSr	r0127	r0033
STCOAtm	r0165	r0055
SUCCt2m	r0178	r0127
SUCCtp	r0179	r0165
SUCD1m	r0193	r0178
SUCOAS1m	r0268	r0179
SUCOASm	r0295	r0193
TAG_synt	r0309	r0330
TAGt	r0389	r0389
TALA	r0391	r0391
TCHOLAte	r0399	r0399
TCHOLAtx	r0400	r0450
TDCHOLAte	r0407	r0560
TDCHOLAtx	r0450	r0570
THBPT4ACAMDASE	r0560	r0590
THD1m	r0594	r0594
THRD_L	r0603	r0603
THRt4	r0645	r0645
TKT1	r0666	r0655
TKT2	r0668	r0666
TMDPP	r0678	r0669
TMDS	r0681	r0678
TPI	r0682	r0681
TRIOK	r0691	r0682
TRPO2	r0692	r0691
TRPt	r0693	r0692
TYRTA	r0694	r0693
UAG4E	r0695	r0694
UAGDP	r0696	r0695
UDPGD	r0697	r0696
UGLT	r0712	r0697
UGT1A2r	r0713	r0712
UMPK	r0760	r0713
URATEtx	r0761	r0760
URCN	r0762	r0761
UREAt	r0763	r0762
VALTA	r0764	r0763
VALt5m	r0765	r0764
VALtec	r0766	r0765
VLCS2p	r0767	r0766
VLCSp	r0768	r0767
XANtx	r0769	r0768
XAO2x	r0770	r0769
XAOx	r0771	r0770
XOL7AH2tm	r0772	r0771
XOLDIOLONEt	r0773	r0772
XOLTRIOLtm	r0838	r0773
r0022	r0885	r0779
r0033	r0899	r0781
r0127	r0908	r0783
r0165	r0909	r0838
r0178	r0911	r0885
r0179	r0940	r0899
r0389	r1090	r0911
r0450	r1291	r0913
r0509	r1293	r0940
r0590	r1435	r1147
r0594	r1453	r1291
r0645	r1467	r1293
r0666	r1988	r1435
r0678	r2001	r1453
r0681	r2040	r1467
r0682	r2050	r1536
r0691	r2066	r1549
r0692	r2433	r1593
r0693	r2525	r1641
r0694	r2534	r2373
r0695	r2539	r2539
r0696
r0697
r0712
r0713
r0743
r0744
r0760
r0761
r0762
r0763
r0764
r0765
r0766
r0767
r0768
r0769
r0770
r0771
r0772
r0773
r0781
r0783
r0802
r0821
r0838
r0885
r0899
r0911
r0913
r0940
r1026
r1028
r1092
r1106
r1147
r1291
r1293
r1333
r1435
r1453
r1467
r2137
r2433
r2539
