# Supplementary material for: A dynamic multi-tissue model to study human metabolism
Source: NPJ Syst Biol Appl. 2021 Jan 22;7:5. doi: 10.1038/s41540-020-00159-1 (PMC7822846; doi:10.1038/s41540-020-00159-1)
Supplement: Supplementary file 6 — Supplementary Data 5 [file 41540_2020_159_MOESM6_ESM.xlsx]

## Sheet: Fixed constraints
Fixed bounds per individual reaction.					Fixed bounds per group of reactions.
Note: all fluxes are in µmol/min.					Note: all fluxes are in µmol/min.
ReactionName	LowerBound	UpperBound	References		SumFlux Fixed Constraints: the sum of the flux of these reactions is constrained using fixed constraints.
Fat_ACACt2_secretion	0	1000000			SumFlux Constraints	LowerBound	UpperBound	Comment	References
Fat_acetone	0	0			Fat_co2	0	8400	Total CO2 export (Resting state)	Kalhan S.C. Clin Sci 2011
Fat_CE5786	0	0			Hep_co2
Fat_co2	0	1000000			Muscle_co2
Fat_creat	-1000000	0			Fat_protein_degradation	0	163.574	Total protein degradation
Fat_DM_atp	2022	2022			Hep_protein_degradation
Fat_fru	0	0			Muscle_protein_degradation
Fat_gal	0	0			Fat_adrn	0	684	Fatty acids transport in the adipose tissue	Klein S, Coyle EF, and Wolfe RR Am J Physiol. 1994; Mulla N. AL et al. J physiol. 2000
Fat_GLYCt	0	1000000			Fat_arach
Fat_GLYK	0	0			Fat_arachd
Fat_lac_D	0	0			Fat_but
Fat_LALDO	0	0			Fat_clpnd
Fat_LCYSTINte	0	0			Fat_crvnc
Fat_lnlc	-1000000	0			Fat_dca
Fat_lnlnca	-1000000	0			Fat_ddca
Fat_man	0	0			Fat_dhea
Fat_meoh	0	0			Fat_dlnlcg
Fat_o2	-397.76	-124	Mulla N. AL et al. J physiol. 2000; Gossens GH et al. Circulation 2011		Fat_doco13ac
Fat_O2t	0	1000000			Fat_eicostet
Fat_OROTGLUt	0	0			Fat_elaid
Fat_protein_turnover	1	1			Fat_hdca
Fat_r0016	0	0			Fat_hdcea
Fat_r0389	0	1000000			Fat_hexc
Fat_tag_stores	-762	24.86	Hou XG et al. Obesity 2009; Langin D. et al. Diabetes 2005; Horowitz J.F & Klein S. Am J Clin Nutr 2000; Mulla N. AL et al. J physiol. 2000		Fat_hpdca
Fat_TAGt	-1000000	1000000			Fat_lgnc
Fat_urate	0	0			Fat_lneldc
Hep_ARGDCm	0	0			Fat_lnlc
Hep_co2	0	1000000			Fat_lnlnca
Hep_creat	0	1000000			Fat_lnlncg
Hep_DM_atp	23887	23887			Fat_mev_R_NR
Hep_glygn_stores	-227	73.5	Wahren J et al. J. Clin. Invest 1971; Inger Magnusson et al. J. Clin. Invest 1992; Petersen KF et al. Diabetes 2001; Jensen J. et al. Front Physiol 2011; Kenneth B. Storey Functional Metabolism: Regulation and Adaptation ISBN: 978-0-471-41090-4		Fat_nrvnc
Hep_HC00001	0	0.1689			Fat_ocdca
Hep_lac_D	0	0			Fat_ocdcea
Hep_LALDO	0	0			Fat_octa
Hep_lnlc	-1000000	0			Fat_phyt
Hep_lnlnca	-1000000	0			Fat_ppa
Hep_o2	-6089	-1375	Nielsen HB et al. J Appl Physiol 2007; Nielsen HB et al. J Appl Physiol 2002; Garber AJ et al. J. Clin. Invest 1974		Fat_prist_NR
Hep_O2t	0	1000000			Fat_ptdca
Hep_protein_turnover	1	1			Fat_Rtotal
Hep_r0016	0	0			Fat_Rtotal2
Hep_r0502	0	0			Fat_Rtotal3
Hep_r0504	0	0	Benedict J.D. et al. JBC 1949; Maiuolo J et al. int J Cardio 2016		Fat_sebacid_NR
Hep_URATEtx	0	3.58	Benedict J.D. et al. JBC 1949; Maiuolo J et al. Int J Cardio 2016		Fat_strdnc
Muscle_acetone	0	0			Fat_tetpent3
Muscle_co2	0	1000000			Fat_tetpent6
Muscle_creat	-1000000	0			Fat_tettet6
Muscle_DM_atp	15078	15078			Fat_tmndnc
Muscle_fru	0	0			Fat_ttdca
Muscle_GACMTRc	0	0			Fat_vacc
Muscle_gal	0	0			Fat_whhdca
Muscle_glygn_stores	-1851.85	192.9	Casey A et al. Journal of Physiology 1995; Jensen J. et al. Front Physiol 2011; VØLLESTAD, N.K. & BLOM P.C.S. Acta Physiologica 1985 ; Jensen J. Front Physiol 2011; Friedman JE et al. Spots Med 1991; Bill Campbell Sports Nutrition: Enhancing Athletic performance 2013 ISBN: 9781466513587; Schulman GI et al. N Engl J Med 1990; Cline GW et al. NEJM 1999		Hep_adrn	-978	0	Fatty acids transport in the liver	Garber AJ et al. J. Clin. Invest 1974
Muscle_GLYK	0	0			Hep_arach
Muscle_lac_D	0	0			Hep_arachd
Muscle_LALDO	0	0			Hep_but
Muscle_lnlc	-1000000	0			Hep_clpnd
Muscle_lnlnca	-1000000	0			Hep_crvnc
Muscle_man	0	0			Hep_dca
Muscle_meoh	0	0			Hep_ddca
Muscle_o2	-116940	-1728	Mulla N AL et al. J physiol 2000; Blomstrand EJ et al. Physiol 1997; Ferguson R et al. J Physiol 2001; Nielsen HB et al. J Appl Physiol 2007; Rolfe DF & Brown CG Physiological Reviews 1997		Hep_dhea_NR
Muscle_O2t	0	1000000			Hep_dlnlcg
Muscle_OROTGLUt	0	0			Hep_doco13ac
Muscle_protein_turnover	1	1			Hep_eicostet
Muscle_urate	0	0			Hep_elaid
protein_degradation	0	163.574			Hep_hdca
store_co2[bl]	0	200000			Hep_hdcea
store_o2[bl]	-123427	0			Hep_hexc
					Hep_hpdca
					Hep_lgnc
					Hep_lneldc
					Hep_lnlc
					Hep_lnlnca
					Hep_lnlncg
					Hep_mev_R_NR
					Hep_nrvnc
					Hep_ocdca
					Hep_ocdcea
					Hep_octa
					Hep_phyt
					Hep_ppa
					Hep_prist_NR
					Hep_ptdca
					Hep_Rtotal
					Hep_Rtotal2
					Hep_Rtotal3
					Hep_sebacid_NR
					Hep_strdnc
					Hep_tetpent3
					Hep_tetpent6
					Hep_tettet6
					Hep_tmndnc
					Hep_ttdca
					Hep_vacc
					Hep_whhdca
					Muscle_adrn	-684	120	Fatty acids transport in the muscle
					Muscle_arach
					Muscle_arachd
					Muscle_but
					Muscle_clpnd
					Muscle_crvnc
					Muscle_dca
					Muscle_ddca
					Muscle_dhea
					Muscle_dlnlcg
					Muscle_doco13ac
					Muscle_eicostet
					Muscle_elaid
					Muscle_hdca
					Muscle_hdcea
					Muscle_hexc
					Muscle_hpdca
					Muscle_lgnc
					Muscle_lneldc
					Muscle_lnlc
					Muscle_lnlnca
					Muscle_lnlncg
					Muscle_mev_R_NR
					Muscle_nrvnc
					Muscle_ocdca
					Muscle_ocdcea
					Muscle_octa
					Muscle_phyt
					Muscle_ppa
					Muscle_prist_NR
					Muscle_ptdca
					Muscle_Rtotal
					Muscle_Rtotal2
					Muscle_Rtotal3
					Muscle_sebacid_NR
					Muscle_strdnc
					Muscle_tetpent3
					Muscle_tetpent6
					Muscle_tettet6
					Muscle_tmndnc
					Muscle_ttdca
					Muscle_vacc
					Muscle_whhdca

## Sheet: Flexible constraints
Flexible bounds per individual reaction.
Note: all fluxes are in µmol/min.
ReactionName	LowerBound	UpperBound	References
Fat_ala_L	-46	43	Patterson BW et al. Am J Physiol Endocrinol Metab 2002; Lackey DE et al AJP Endo Metab 2013
Fat_arg_L	-39	23	Patterson BW et al. Am J Physiol Endocrinol Metab 2002; Lackey DE et al AJP Endo Metab 2013
Fat_asn_L	-12	17	Patterson BW et al. Am J Physiol Endocrinol Metab 2002; Lackey DE et al AJP Endo Metab 2013
Fat_asp_L	0	0	Patterson BW et al. Am J Physiol Endocrinol Metab 2002; Lackey DE et al AJP Endo Metab 2013
Fat_cys_L	0	1	Patterson BW et al. Am J Physiol Endocrinol Metab 2002; Lackey DE et al AJP Endo Metab 2013
Fat_gln_L	-178	184	Patterson BW et al. Am J Physiol Endocrinol Metab 2002; Lackey DE et al AJP Endo Metab 2013
Fat_glu_L	-47	-8	Patterson BW et al. Am J Physiol Endocrinol Metab 2002; Lackey DE et al AJP Endo Metab 2013
Fat_gly	-44	7	Patterson BW et al. Am J Physiol Endocrinol Metab 2002; Lackey DE et al AJP Endo Metab 2013
Fat_his_L	-3	5	Patterson BW et al. Am J Physiol Endocrinol Metab 2002; Lackey DE et al AJP Endo Metab 2013
Fat_ile_L	-4	5	Patterson BW et al. Am J Physiol Endocrinol Metab 2002; Lackey DE et al AJP Endo Metab 2013
Fat_leu_L	-7	8	Patterson BW et al. Am J Physiol Endocrinol Metab 2002; Lackey DE et al AJP Endo Metab 2013
Fat_lys_L	-13	1	Patterson BW et al. Am J Physiol Endocrinol Metab 2002; Lackey DE et al AJP Endo Metab 2013
Fat_met_L	-3	2	Patterson BW et al. Am J Physiol Endocrinol Metab 2002; Lackey DE et al AJP Endo Metab 2013
Fat_phe_L	-2	2	Patterson BW et al. Am J Physiol Endocrinol Metab 2002; Lackey DE et al AJP Endo Metab 2013
Fat_pro_L	-28	27	Patterson BW et al. Am J Physiol Endocrinol Metab 2002; Lackey DE et al AJP Endo Metab 2013
Fat_ser_L	-36	44	Patterson BW et al. Am J Physiol Endocrinol Metab 2002; Lackey DE et al AJP Endo Metab 2013
Fat_thr_L	-34	26	Patterson BW et al. Am J Physiol Endocrinol Metab 2002; Lackey DE et al AJP Endo Metab 2013
Fat_trp_L	-17	13	Patterson BW et al. Am J Physiol Endocrinol Metab 2002; Lackey DE et al AJP Endo Metab 2013
Fat_tyr_L	-5	4	Patterson BW et al. Am J Physiol Endocrinol Metab 2002; Lackey DE et al AJP Endo Metab 2013
Fat_val_L	-7	13	Patterson BW et al. Am J Physiol Endocrinol Metab 2002; Lackey DE et al AJP Endo Metab 2013
Muscle_ala_L	38	162	Patterson BW et al. Am J Physiol Endocrinol Metab 2002; Lundholm K et al. J clin Invest 1987; Breitkreutz R, J Mol Med 2001; Bennegard K et al. Cancer research 1984
Muscle_arg_L	-4	54	Patterson BW et al. Am J Physiol Endocrinol Metab 2002; Lundholm K et al. J clin Invest 1987; Breitkreutz R, J Mol Med 2001; Bennegard K et al. Cancer research 1984
Muscle_asn_L	2	61	Patterson BW et al. Am J Physiol Endocrinol Metab 2002; Lundholm K et al. J clin Invest 1987; Breitkreutz R, J Mol Med 2001; Bennegard K et al. Cancer research 1984
Muscle_asp_L	-53	13	Patterson BW et al. Am J Physiol Endocrinol Metab 2002; Lundholm K et al. J clin Invest 1987; Breitkreutz R, J Mol Med 2001; Bennegard K et al. Cancer research 1984
Muscle_cys_L	-6	10	Patterson BW et al. Am J Physiol Endocrinol Metab 2002; Lundholm K et al. J clin Invest 1987; Breitkreutz R, J Mol Med 2001; Bennegard K et al. Cancer research 1984
Muscle_gln_L	-21	211	Patterson BW et al. Am J Physiol Endocrinol Metab 2002; Lundholm K et al. J clin Invest 1987; Breitkreutz R, J Mol Med 2001; Bennegard K et al. Cancer research 1984
Muscle_glu_L	-208	45	Patterson BW et al. Am J Physiol Endocrinol Metab 2002; Lundholm K et al. J clin Invest 1987; Breitkreutz R, J Mol Med 2001; Bennegard K et al. Cancer research 1984
Muscle_gly	0	42	Patterson BW et al. Am J Physiol Endocrinol Metab 2002; Lundholm K et al. J clin Invest 1987; Breitkreutz R, J Mol Med 2001; Bennegard K et al. Cancer research 1984
Muscle_his_L	-7	22	Patterson BW et al. Am J Physiol Endocrinol Metab 2002; Lundholm K et al. J clin Invest 1987; Breitkreutz R, J Mol Med 2001; Bennegard K et al. Cancer research 1984
Muscle_ile_L	-68	10	Patterson BW et al. Am J Physiol Endocrinol Metab 2002; Lundholm K et al. J clin Invest 1987; Breitkreutz R, J Mol Med 2001; Bennegard K et al. Cancer research 1984
Muscle_leu_L	-87	21	Patterson BW et al. Am J Physiol Endocrinol Metab 2002; Lundholm K et al. J clin Invest 1987; Breitkreutz R, J Mol Med 2001; Bennegard K et al. Cancer research 1984
Muscle_lys_L	-44	31	Patterson BW et al. Am J Physiol Endocrinol Metab 2002; Lundholm K et al. J clin Invest 1987; Breitkreutz R, J Mol Med 2001; Bennegard K et al. Cancer research 1984
Muscle_met_L	-4	8	Patterson BW et al. Am J Physiol Endocrinol Metab 2002; Lundholm K et al. J clin Invest 1987; Breitkreutz R, J Mol Med 2001; Bennegard K et al. Cancer research 1984
Muscle_phe_L	-34	13	Patterson BW et al. Am J Physiol Endocrinol Metab 2002; Lundholm K et al. J clin Invest 1987; Breitkreutz R, J Mol Med 2001; Bennegard K et al. Cancer research 1984
Muscle_pro_L	20	88	Patterson BW et al. Am J Physiol Endocrinol Metab 2002; Lundholm K et al. J clin Invest 1987; Breitkreutz R, J Mol Med 2001; Bennegard K et al. Cancer research 1984
Muscle_ser_L	-87	20	Patterson BW et al. Am J Physiol Endocrinol Metab 2002; Lundholm K et al. J clin Invest 1987; Breitkreutz R, J Mol Med 2001; Bennegard K et al. Cancer research 1984
Muscle_thr_L	4	58	Patterson BW et al. Am J Physiol Endocrinol Metab 2002; Lundholm K et al. J clin Invest 1987; Breitkreutz R, J Mol Med 2001; Bennegard K et al. Cancer research 1984
Muscle_trp_L	-1	3	Patterson BW et al. Am J Physiol Endocrinol Metab 2002; Lundholm K et al. J clin Invest 1987; Breitkreutz R, J Mol Med 2001; Bennegard K et al. Cancer research 1984
Muscle_tyr_L	-19	10	Patterson BW et al. Am J Physiol Endocrinol Metab 2002; Lundholm K et al. J clin Invest 1987; Breitkreutz R, J Mol Med 2001; Bennegard K et al. Cancer research 1984
Muscle_val_L	-119	23	Patterson BW et al. Am J Physiol Endocrinol Metab 2002; Lundholm K et al. J clin Invest 1987; Breitkreutz R, J Mol Med 2001; Bennegard K et al. Cancer research 1984
Fat_tag_hs	-50	12	Mulla N AL et al. J physiol 2000
Fat_glc_D	-149	-12	Coppack SW Clinical Science 1996; Mulla N AL et al. J physiol 2000
Fat_glyc	37	211	Klein S, Coyle EF, and Wolfe RR Am J Physiol 1994; Mulla N AL et al. J physiol 2000
Fat_lac_L	-137	87	Coppack SW Clinical Science 1996; Mulla N AL et al. J physiol 2000
Fat_nh4	0	0
Hep_ac	-53	50
Hep_acac	5	1036	Garber AJ J clin Invest 1974; Wastney ME et al. Journal of Lipid Research 1984; Orman M et al. Biotechnology and bioengineering 2010 (In rats)
Hep_bhb	5	1073	Wastney M. E. et al. Journal of Lipid Research 1984; LH Enevoldsen J physol 2004; Orman M et al. Biotechnology and bioengineering 2010 (In rats)
Hep_fru	-869	1000000	McCance RA & Madders K Biochem J 1930
Hep_gal	-2224	1000000	McCance RA & Madders K Biochem J 1930
Hep_glyc	-259	0	Garber AJ J clin Invest 1974; Kim J et al. Annals of Biomedical engineering 2007
Hep_lac_L	-1400	294	Garber AJ J clin Invest 1974; Nielsen HB et al. J Appl Physiol 2002; Nielsen HB et al. J Appl Physiol 2007; Kim J et al. Annals of Biomedical engineering 2007; Orman M et al. Biotechnology and bioengineering 2010 (In rats)
Hep_nh4	0	0
Hep_sbt_D	-303	1000000	McCance RA & Madders K Biochem J 1930
Hep_tag_hs	-3	68	Garber AJ J clin Invest 1974
Hep_xylt	-303	1000000	McCance RA & Madders K Biochem J 1930
Hep_pyr	-80	0	Garber AJ J clin Invest 1974
Muscle_glc_D	-19333	-44.84	Mulla N AL et al. J physiol 2000; Kim J et al. Annals of Biomedical engineering 2007; Nielsen HB et al. J Appl Physiol 2007
Muscle_glyc	-3	72	Mulla N AL et al. J physiol 2000; Kim J et al. Annals of Biomedical engineering 2007;
Muscle_lac_L	-215	24376	Consoli A et al. Metabolism 19920; Coppack SW Clinical Science 1996; Mulla N AL et al. J physiol 2000; Kim J et al. Annals of Biomedical engineering 2007; Nielsen HB et al. J Appl Physiol 2007
Muscle_nh4	0	0
Muscle_pyr	-5	0	Kim J et al. Annals of Biomedical engineering 2007
Muscle_tag_hs	-37	18	Mulla N AL et al. J physiol 2000; Kim J et al. Annals of Biomedical engineering 2007;
Muscle_bhb	-256	-10	Wolfgang H Ann Surg 1988; Kristian H J Clin Endocrinol Metab 2015
Muscle_acac	-60	-10	Kristian H J Clin Endocrinol Metab 2015
Hep_akg	-276	672
Muscle_akg	-220	252
Fat_akg	-7	37.2
Hep_cit	-230	560
Muscle_cit	-184	210
Fat_cit	-6	31
Fat_dag_hs	0	0
Hep_dag_hs	0	0
Muscle_dag_hs	0	0
Fat_co2	87	398
Hep_co2	963	6089	Garber AJ J clin Invest 1974
Muscle_co2	1210	116940	Furnsinn C, Brunmair B el al. JPET 2000
Hep_o2	-6089	-2160.47	Nielsen HB et al. J Appl Physiol 2002; Nielsen HB et al. J Appl Physiol 2007
Muscle_o2	-4705.08	-612.79	Mulla N AL et al. J physiol 2000; Blomstrand EJ et al. Physiol 1997; Ferguson R et al. J Physiol 2001; Nielsen HB et al. J Appl Physiol 2007
Hep_glygn_stores	-19.29	73.5	Inger Magnusson et al. J. Clin. Invest 1992; Petersen KF et al. Diabetes 2001; Jensen J. et al. Front Physiol 2011; Kenneth B. Storey Functional Metabolism: Regulation and Adaptation ISBN: 978-0-471-41090-4
Muscle_CBPS	0	0
Fat_r0245	0	0
Muscle_r0245	0	0
