# Supplementary material for: A dynamic multi-tissue model to study human metabolism
Source: NPJ Syst Biol Appl. 2021 Jan 22;7:5. doi: 10.1038/s41540-020-00159-1 (PMC7822846; doi:10.1038/s41540-020-00159-1)
Supplement: Supplementary file 7 — Supplementary Data 6 [file 41540_2020_159_MOESM7_ESM.xlsx]

## Sheet: BloodConcentrations HMDB
Supplementary Data 6.Blood metabolites amounts extracted from HMDB
All the concentrations were extracted from HMDB and converted to amounts. Concentrations were multiplied by 5 L, which is the volume of blood that we assumed that our model has, to obtain the amounts of metabolites in blood.
ReactionName	Mean Healthy amount (µmol per blood)	Lower Healthy amount (µmol per blood)	Upper Healthy amount (µmol per blood)	Lower Abnormal amount (µmol per blood)	Upper Abnormal amount (µmol per blood)	Urine	Blood	Cytoplasm predictedFromLogP	Cytoplasm	Extracellular	Liver	Adipose Tissue	Skeletal Muscle	Recon HMDB id	Recon KEGG ID	Recon Pubchem ID	Recon Chebi ID	Lower Healthy concentration (µmol/L)	Upper Healthy concentration (µmol/L)	Lower Abnormal concentration (µmol/L)	Upper Abnormal concentration (µmol/L)
Hep_tag_stores	0	0	0	0	0	FALSE	TRUE	FALSE	FALSE	FALSE	FALSE	FALSE	FALSE					0	0	0	0
store_13_cis_retn[bl]	0.015	0.01	0.02	0	0	FALSE	TRUE	FALSE	TRUE	TRUE	FALSE	FALSE	FALSE	HMDB06219				0.002	0.004
store_13_cis_retnglc[bl]	0.033	0.0205	0.0455	0	0	TRUE	TRUE	FALSE	TRUE	TRUE	TRUE	TRUE	FALSE	HMDB03141	C11061	5281877	28870	0.0041	0.0091
store_13dampp[bl]	0.2	0.05	0.35	0	1.3	TRUE	TRUE	FALSE	FALSE	TRUE	FALSE	FALSE	FALSE	HMDB00002				0.01	0.07	0	0.26
store_1mncam[bl]	2.1425	0.035	4.25	0.495	4.255	TRUE	TRUE	FALSE	TRUE	TRUE	FALSE	FALSE	FALSE	HMDB00699	C02918	457	16797	0.007	0.85	0.099	0.851
store_25hvitd3[bl]	0.35375	0.0075	0.7	0.065	0.37	TRUE	TRUE	FALSE	TRUE	TRUE	FALSE	FALSE	FALSE	HMDB03550	C01561		17933	0.0015	0.14	0.013	0.074
store_2hb[bl]	220	40	400	0	0	TRUE	TRUE	FALSE	TRUE	TRUE	FALSE	FALSE	FALSE	HMDB00008	C05984		1148	8	80
store_2obut[bl]	38.5	0	77	0	0	TRUE	TRUE	FALSE	FALSE	TRUE	FALSE	FALSE	FALSE	HMDB00005				0	15.4
store_2oxoadp[bl]	0	0	0	0	0	TRUE	TRUE	FALSE	FALSE	FALSE	FALSE	FALSE	FALSE	HMDB00225
store_34dhoxpeg[bl]	0.03	0.022	0.038	0	0	TRUE	TRUE	FALSE	TRUE	TRUE	FALSE	FALSE	FALSE	HMDB00318	C05576	91528	1387	0.0044	0.0076
store_34dhphe[bl]	0.03615	0.0313	0.041	0	0	TRUE	TRUE	FALSE	TRUE	TRUE	FALSE	FALSE	FALSE	HMDB00181				0.00626	0.0082
store_34hpp[bl]	1.85	0.7	3	0	0	TRUE	TRUE	FALSE	FALSE	TRUE	FALSE	FALSE	FALSE	HMDB00707				0.14	0.6
store_35cgmp[bl]	0.0275	0.026	0.029	0.016	0.019	FALSE	TRUE	FALSE	TRUE	FALSE	FALSE	FALSE	FALSE	HMDB01314				0.0052	0.0058	0.0032	0.0038
store_3aib[bl]	5.15	3.45	6.85	0	0	TRUE	TRUE	FALSE	FALSE	FALSE	FALSE	FALSE	FALSE	HMDB02166	C03284		33094	0.69	1.37
store_3mlda[bl]	0.42285	0.35465	0.49105	0	0	TRUE	TRUE	FALSE	TRUE	FALSE	FALSE	FALSE	FALSE	HMDB02820	C05828	75810	1606	0.07093	0.09821
store_3mob[bl]	55	46.5	63.5	26	81	TRUE	TRUE	FALSE	TRUE	TRUE	FALSE	FALSE	FALSE	HMDB00019				9.3	12.7	5.2	16.2
store_3mop[bl]	97.5	40	155	665	755	TRUE	TRUE	FALSE	TRUE	TRUE	FALSE	FALSE	FALSE	HMDB00491				8	31	133	151
store_3uib[bl]	0	0	0	0	0	TRUE	TRUE	TRUE	FALSE	FALSE	FALSE	FALSE	FALSE	HMDB02031
store_4abut[bl]	0.55	0.435	0.665	0	10	TRUE	TRUE	FALSE	TRUE	FALSE	FALSE	FALSE	FALSE	HMDB00112				0.087	0.133	0	2
store_4hdebrisoquine[bl]	1.085	0.98	1.19	0	0	FALSE	TRUE	FALSE	TRUE	TRUE	FALSE	FALSE	FALSE	HMDB06468			63800	0.196	0.238
store_4hphac[bl]	196.002	0.35	391.655	0	0	TRUE	TRUE	FALSE	TRUE	TRUE	FALSE	FALSE	FALSE	HMDB00020	C00642	127	18101	0.07	78.331
store_4hpro_LT[bl]	85	15	155	0	455	TRUE	TRUE	FALSE	FALSE	FALSE	TRUE	FALSE	TRUE	HMDB00725	C01157	5810	18095	3	31	0	91
store_4mop[bl]	145	0	290	0	0	TRUE	TRUE	FALSE	TRUE	TRUE	FALSE	FALSE	FALSE	HMDB00695				0	58
store_4mtolbutamide[bl]	0	0	0	0	0	TRUE	TRUE	FALSE	TRUE	TRUE	TRUE	FALSE	FALSE	HMDB06408			63799
store_4nph[bl]	0	0	0	0	0	TRUE	TRUE	FALSE	TRUE	TRUE	TRUE	FALSE	FALSE	HMDB01232	C00870		16836
store_4nphsf[bl]	0	0	0	0	0	FALSE	FALSE	FALSE	TRUE	TRUE	FALSE	FALSE	FALSE	HMDB06492			35422
store_4pyrdx[bl]	7.85525	0.0105	15.7	0	0	TRUE	TRUE	FALSE	TRUE	TRUE	TRUE	FALSE	FALSE	HMDB00017	C00847		17405	0.0021	3.14
store_56dthm[bl]	0	0	0	0	0	TRUE	TRUE	FALSE	FALSE	TRUE	FALSE	FALSE	FALSE	HMDB00079
store_56dura[bl]	4.125	0.1	8.15	0	0	TRUE	TRUE	FALSE	FALSE	TRUE	TRUE	FALSE	FALSE	HMDB00076				0.02	1.63
store_5adtststerone[bl]	0.021125	0.00125	0.041	0.0125	0.0415	TRUE	TRUE	FALSE	TRUE	TRUE	TRUE	TRUE	FALSE	HMDB02961				0.00025	0.0082	0.0025	0.0083
store_5adtststerones[bl]	0	0	0	0	0	TRUE	TRUE	FALSE	TRUE	TRUE	TRUE	FALSE	FALSE	HMDB06278		18665256
store_5aop[bl]	0	0	0	0	0	TRUE	TRUE	FALSE	FALSE	FALSE	FALSE	FALSE	FALSE	HMDB01149
store_5htrp[bl]	0.09	0.0765	0.1035	0	0	TRUE	TRUE	FALSE	FALSE	TRUE	FALSE	FALSE	FALSE	HMDB00472				0.0153	0.0207
store_5mta[bl]	0	0	0	0	0	TRUE	TRUE	TRUE	FALSE	FALSE	FALSE	FALSE	FALSE	HMDB01173	C00170	439176	17509
store_5oxpro[bl]	97.5	79	116	65	805	TRUE	TRUE	TRUE	FALSE	FALSE	FALSE	FALSE	FALSE	HMDB00267				15.8	23.2	13	161
store_6htststerone[bl]	0	0	0	0	0	TRUE	TRUE	FALSE	TRUE	TRUE	TRUE	FALSE	FALSE	HMDB06259	C14497	65543	34477
store_6pgc[bl]	0	0	0	0	0	FALSE	TRUE	FALSE	FALSE	FALSE	FALSE	TRUE	FALSE	HMDB01316
store_7dhf[bl]	0.03825	0.019	0.0575	0	0	FALSE	TRUE	FALSE	FALSE	FALSE	FALSE	FALSE	FALSE	HMDB06559				0.0038	0.0115
store_C02528[bl]	4.9	1.6	8.2	4	231.5	TRUE	TRUE	FALSE	TRUE	FALSE	TRUE	FALSE	FALSE	HMDB00518				0.32	1.64	0.8	46.3
store_C05965[bl]	0.009375	0	0.01875	0	0	FALSE	TRUE	FALSE	TRUE	TRUE	FALSE	FALSE	FALSE	HMDB04243	C05965	5280892	15626	0	0.00375
store_HC01610[bl]	0.075	0.05	0.1	1.9375	3.1775	FALSE	TRUE	FALSE	FALSE	FALSE	FALSE	FALSE	FALSE	HMDB02158	C05768	440776	28607	0.01	0.02	0.3875	0.6355
store_L2aadp[bl]	12.5	0	25	35	40	TRUE	TRUE	FALSE	FALSE	TRUE	FALSE	FALSE	FALSE	HMDB00510				0	5	7	8
store_Lcystin[bl]	425.25	175.5	675	122.5	199	TRUE	TRUE	FALSE	TRUE	TRUE	FALSE	FALSE	FALSE	HMDB00192				35.1	135	24.5	39.8
store_Lkynr[bl]	9.25	3.5	15	10.94	12.56	TRUE	TRUE	TRUE	FALSE	FALSE	TRUE	FALSE	FALSE	HMDB00684				0.7	3	2.188	2.512
store_Nacasp[bl]	0	0	0	-13.05	182.65	TRUE	TRUE	FALSE	FALSE	TRUE	FALSE	FALSE	FALSE	HMDB00812						-2.61	36.53
store_abt[bl]	12.5	0	25	160	990	TRUE	TRUE	FALSE	TRUE	FALSE	FALSE	FALSE	FALSE	HMDB01851	C00532	439255	18403	0	5	32	198
store_ac[bl]	197.5	110	285	124.5	297.5	TRUE	TRUE	FALSE	TRUE	TRUE	TRUE	FALSE	FALSE	HMDB00042				22	57	24.9	59.5
store_acac[bl]	215	0	430	64.5	15250	TRUE	TRUE	FALSE	TRUE	TRUE	TRUE	FALSE	FALSE	HMDB00060				0	86	12.9	3050
store_acald[bl]	5	4	6	12	253.5	TRUE	TRUE	FALSE	TRUE	TRUE	TRUE	FALSE	FALSE	HMDB00990				0.8	1.2	2.4	50.7
store_acetone[bl]	450	50	850	-300	26425	TRUE	TRUE	FALSE	TRUE	TRUE	TRUE	TRUE	FALSE	HMDB01659	C00207	180	15347	10	170	-60	5285
store_acgam[bl]	0	0	0	0	0	TRUE	TRUE	FALSE	FALSE	TRUE	FALSE	FALSE	FALSE	HMDB00215
store_ach[bl]	0	0	0	0	0	FALSE	FALSE	FALSE	TRUE	TRUE	FALSE	TRUE	TRUE	HMDB00895	C01996	187	15355
store_acnam[bl]	7.5	0	15	0	0	TRUE	TRUE	FALSE	FALSE	TRUE	FALSE	FALSE	FALSE	HMDB00230				0	3
store_acrn[bl]	27.4	16.65	38.15	0.455	3.8	TRUE	TRUE	FALSE	TRUE	TRUE	FALSE	FALSE	TRUE	HMDB00201				3.33	7.63	0.091	0.76
store_ade[bl]	2.475	1	3.95	1	4	TRUE	TRUE	FALSE	TRUE	TRUE	FALSE	FALSE	FALSE	HMDB00034				0.2	0.79	0.2	0.8
store_adn[bl]	18.475	0.1	36.85	0.54	0.72	TRUE	TRUE	FALSE	TRUE	FALSE	FALSE	FALSE	FALSE	HMDB00050				0.02	7.37	0.108	0.144
store_adp[bl]	800	730	870	0	0	TRUE	TRUE	FALSE	TRUE	TRUE	FALSE	FALSE	FALSE	HMDB01341				146	174
store_adrn[bl]	4.5925	1.735	7.45	0	0	FALSE	TRUE	FALSE	TRUE	TRUE	FALSE	FALSE	FALSE	HMDB02226	C16527	5497181	53487	0.347	1.49
store_adrnl[bl]	0.0050725	0.001345	0.0088	0.00025	0.024	TRUE	TRUE	FALSE	TRUE	TRUE	TRUE	TRUE	FALSE	HMDB00068				0.000269	0.00176	5e-05	0.0048
store_aflatoxin[bl]	0.004675	0	0.00935	0.04	0.07	FALSE	TRUE	FALSE	TRUE	TRUE	FALSE	FALSE	FALSE	HMDB06552	C06800	186907	2504	0	0.00187	0.008	0.014
store_ahcys[bl]	0	0	0	0.045	0.125	TRUE	TRUE	FALSE	FALSE	FALSE	TRUE	FALSE	FALSE	HMDB00939						0.009	0.025
store_akg[bl]	57.5	0	115	0	0	TRUE	TRUE	FALSE	TRUE	FALSE	FALSE	FALSE	FALSE	HMDB00208				0	23
store_ala_B[bl]	52.25	4.5	100	0	50	TRUE	TRUE	FALSE	TRUE	TRUE	FALSE	FALSE	FALSE	HMDB00056	C00099		16958	0.9	20	0	10
store_ala_L[bl]	2100	1165	3035	715	3020	TRUE	TRUE	FALSE	TRUE	TRUE	FALSE	FALSE	FALSE	HMDB00161	C00041	5950	16977	233	607	143	604
store_amet[bl]	0	0	0	0.435	0.85	TRUE	TRUE	FALSE	FALSE	FALSE	FALSE	FALSE	TRUE	HMDB01185						0.087	0.17
store_ametam[bl]	0	0	0	0	0	FALSE	TRUE	FALSE	FALSE	TRUE	FALSE	FALSE	FALSE	HMDB00988
store_amp[bl]	237.75	15.5	460	0	0	TRUE	TRUE	FALSE	TRUE	TRUE	FALSE	FALSE	FALSE	HMDB00045				3.1	92
store_anth[bl]	0.102385	0.00477	0.2	0.35	0.85	TRUE	TRUE	FALSE	FALSE	TRUE	FALSE	FALSE	FALSE	HMDB01123	C00108	227	30754	0.000954	0.04	0.07	0.17
store_antipyrene[bl]	0	0	0	0	0	TRUE	TRUE	FALSE	FALSE	TRUE	FALSE	FALSE	FALSE	HMDB15503	C13244	2206	31225
store_apnnox[bl]	0	0	0	0	0	FALSE	FALSE	FALSE	TRUE	TRUE	FALSE	FALSE	FALSE	HMDB03667	C02759	91508	29060
store_appnn[bl]	0	0	0	0	0	FALSE	FALSE	FALSE	TRUE	TRUE	FALSE	FALSE	FALSE	HMDB06525	C09880	82227	36740
store_aprgstrn[bl]	0.31775	0.004	0.6315	0	0	FALSE	TRUE	FALSE	TRUE	TRUE	FALSE	FALSE	FALSE	HMDB03069	C04042		28453	0.0008	0.1263
store_arab_L[bl]	12.5	0	25	0	35	TRUE	TRUE	FALSE	TRUE	FALSE	FALSE	FALSE	FALSE	HMDB00646	C00259		17535	0	5	0	7
store_arach[bl]	40.59	1.18	80	0	0	FALSE	TRUE	FALSE	TRUE	TRUE	FALSE	FALSE	FALSE	HMDB02212				0.236	16
store_arachd[bl]	158.5	6.5	310.5	27	313	TRUE	TRUE	FALSE	TRUE	TRUE	TRUE	TRUE	TRUE	HMDB01043	C00219	444899	15843	1.3	62.1	5.4	62.6
store_arg_L[bl]	660	200	1120	30	1125	TRUE	TRUE	FALSE	TRUE	TRUE	TRUE	TRUE	TRUE	HMDB00517	C00062	6322	16467	40	224	6	225
store_argsuc[bl]	0	0	0	0	0	TRUE	TRUE	FALSE	FALSE	TRUE	FALSE	FALSE	FALSE	HMDB00052
store_ascb_L[bl]	312.5	55	570	-268.5	658.5	TRUE	TRUE	FALSE	TRUE	TRUE	TRUE	TRUE	TRUE	HMDB00044				11	114	-53.7	131.7
store_asn_L[bl]	265.25	82	448.5	162	379	TRUE	TRUE	FALSE	TRUE	TRUE	FALSE	FALSE	FALSE	HMDB00168	C00152	6267	17196	16.4	89.7	32.4	75.8
store_asp_L[bl]	104.5	74	135	18.5	225	TRUE	TRUE	FALSE	TRUE	TRUE	FALSE	FALSE	FALSE	HMDB00191	C00049	5960	17053	14.8	27	3.7	45
store_atp[bl]	15175	6100	24250	0	0	FALSE	TRUE	FALSE	TRUE	TRUE	FALSE	TRUE	TRUE	HMDB00538	C00002	5957	15422	1220	4850
store_bhb[bl]	365	35	695	6500	39500	TRUE	TRUE	FALSE	TRUE	TRUE	FALSE	FALSE	FALSE	HMDB00011	C01089		17066	7	139	1300	7900
store_bildglcur[bl]	0	0	0	0	0	TRUE	TRUE	TRUE	FALSE	FALSE	TRUE	FALSE	FALSE	HMDB03325	C05787		18392
store_bilirub[bl]	65	25	105	37.9	85.5	TRUE	TRUE	FALSE	TRUE	TRUE	TRUE	FALSE	FALSE	HMDB00054	C00486		16990	5	21	7.58	17.1
store_btn[bl]	0.01175	0.003	0.0205	0	0	TRUE	TRUE	FALSE	TRUE	TRUE	FALSE	FALSE	FALSE	HMDB00030	C00120	171548	15956	0.0006	0.0041
store_but[bl]	4.5	1.5	7.5	0	0	TRUE	TRUE	FALSE	TRUE	TRUE	FALSE	FALSE	FALSE	HMDB00039	C00246	264	30772	0.3	1.5
store_c4crn[bl]	1.3	0.5	2.1	0	0.815	TRUE	TRUE	FALSE	TRUE	FALSE	FALSE	FALSE	FALSE	HMDB02013				0.1	0.42	0	0.163
store_c51crn[bl]	0.225	0.15	0.3	0.16	0.18	TRUE	TRUE	FALSE	TRUE	FALSE	FALSE	FALSE	FALSE	HMDB02366		22833596		0.03	0.06	0.032	0.036
store_c5dc[bl]	0	0	0	0	0	TRUE	TRUE	FALSE	TRUE	FALSE	FALSE	FALSE	FALSE	HMDB13130		53481622
store_c6crn[bl]	0	0	0	0	0.02	FALSE	TRUE	FALSE	TRUE	FALSE	FALSE	FALSE	FALSE	HMDB00705		6426853	70749			0	0.004
store_ca2[bl]	12100	11250	12950	6775	13250	TRUE	TRUE	FALSE	TRUE	FALSE	FALSE	FALSE	FALSE	HMDB00464	C00076		29108	2250	2590	1355	2650
store_cala[bl]	0	0	0	0	0	TRUE	TRUE	FALSE	FALSE	TRUE	FALSE	FALSE	FALSE	HMDB00026
store_camp[bl]	0.0425	0.04	0.045	0.037	0.04	TRUE	TRUE	FALSE	TRUE	TRUE	FALSE	FALSE	FALSE	HMDB00058				0.008	0.009	0.0074	0.008
store_carn[bl]	32.7	27.7	37.7	0	0	TRUE	TRUE	FALSE	FALSE	TRUE	TRUE	FALSE	TRUE	HMDB00033				5.54	7.54
store_cgly[bl]	200.75	50	351.5	10	50	TRUE	TRUE	FALSE	TRUE	TRUE	FALSE	FALSE	FALSE	HMDB00078				10	70.3	2	10
store_chol[bl]	63.75	28.5	99	26	71	TRUE	TRUE	FALSE	TRUE	TRUE	TRUE	FALSE	TRUE	HMDB00097	C00114	305	15354	5.7	19.8	5.2	14.2
store_cholate[bl]	3.6	2.4	4.8	6	622.5	TRUE	TRUE	FALSE	TRUE	FALSE	TRUE	FALSE	FALSE	HMDB00619	C00695	221493	16359	0.48	0.96	1.2	124.5
store_cholp[bl]	11	6	16	0	0	TRUE	TRUE	TRUE	FALSE	FALSE	TRUE	FALSE	FALSE	HMDB01565				1.2	3.2
store_chsterol[bl]	16750	0	33500	13000	31000	FALSE	TRUE	FALSE	TRUE	TRUE	FALSE	FALSE	FALSE	HMDB00067	C00187	5997	16113	0	6700	2600	6200
store_cit[bl]	1075	150	2000	176.5	980	TRUE	TRUE	FALSE	TRUE	TRUE	FALSE	FALSE	FALSE	HMDB00094				30	400	35.3	196
store_citr_L[bl]	177.5	125	230	30	225	TRUE	TRUE	FALSE	FALSE	FALSE	TRUE	FALSE	FALSE	HMDB00904	C00327	9750	16349	25	46	6	45
store_clpnd[bl]	29.1425	0.785	57.5	0	0	FALSE	TRUE	FALSE	TRUE	FALSE	FALSE	FALSE	FALSE	HMDB06528	C16513		53488	0.157	11.5
store_co[bl]	360	235	485	860	2640	FALSE	TRUE	FALSE	TRUE	TRUE	FALSE	FALSE	FALSE	HMDB01361	C00237	281	17245	47	97	172	528
store_coumarin[bl]	0	0	0	0	0	FALSE	FALSE	FALSE	TRUE	TRUE	FALSE	FALSE	FALSE	HMDB01218	C05851	323	28794
store_cpppg3[bl]	0	0	0	0	0	FALSE	TRUE	FALSE	FALSE	TRUE	FALSE	FALSE	FALSE	HMDB01261
store_creat[bl]	210.5	42	379	-19.5	357.5	TRUE	TRUE	FALSE	TRUE	TRUE	FALSE	TRUE	TRUE	HMDB00064	C00300		16919	8.4	75.8	-3.9	71.5
store_crn[bl]	252.975	110.95	395	89	328	TRUE	TRUE	FALSE	TRUE	TRUE	TRUE	TRUE	TRUE	HMDB00062	C15025	10917	16347	22.19	79	17.8	65.6
store_crtn[bl]	397	250	544	129	2424.5	TRUE	TRUE	FALSE	FALSE	TRUE	TRUE	TRUE	TRUE	HMDB00562	C00791		16737	50	108.8	25.8	484.9
store_crvnc[bl]	350.75	3	698.5	99.5	610	TRUE	TRUE	FALSE	TRUE	TRUE	TRUE	TRUE	TRUE	HMDB02183	C06429		28125	0.6	139.7	19.9	122
store_cyan[bl]	48.5	0	97	0	0	TRUE	TRUE	FALSE	TRUE	TRUE	FALSE	FALSE	FALSE	HMDB02084	C01326	768	17514	0	19.4
store_cys_L[bl]	588.35	1.7	1175	0.77	80	TRUE	TRUE	FALSE	TRUE	TRUE	TRUE	FALSE	TRUE	HMDB00574	C00097	5862	17561	0.34	235	0.154	16
store_cyst_L[bl]	1.815	0.325	3.305	0.7	20.5	TRUE	TRUE	TRUE	FALSE	FALSE	TRUE	FALSE	FALSE	HMDB00099				0.065	0.661	0.14	4.1
store_cytd[bl]	1.25	0.3	2.2	0.65	1.95	TRUE	TRUE	FALSE	TRUE	FALSE	FALSE	FALSE	FALSE	HMDB00089				0.06	0.44	0.13	0.39
store_dad_2[bl]	0	0	0	0	0	TRUE	TRUE	FALSE	TRUE	TRUE	FALSE	FALSE	FALSE	HMDB00101
store_dca[bl]	55	25	85	0	0	TRUE	TRUE	FALSE	TRUE	FALSE	FALSE	FALSE	FALSE	HMDB00511				5	17
store_dcyt[bl]	1.25	0	2.5	0	0	TRUE	TRUE	FALSE	TRUE	FALSE	FALSE	FALSE	FALSE	HMDB00014	C00881	13711	15698	0	0.5
store_ddca[bl]	94.225	3.45	185	0	0	TRUE	TRUE	FALSE	TRUE	TRUE	TRUE	FALSE	FALSE	HMDB00638				0.69	37
store_debrisoquine[bl]	0.745	0.31	1.18	0	0	FALSE	TRUE	FALSE	TRUE	TRUE	FALSE	FALSE	FALSE	HMDB06543	C13650	2966	34665	0.062	0.236
store_dgchol[bl]	0.3	0.25	0.35	0	0	TRUE	TRUE	FALSE	TRUE	FALSE	FALSE	FALSE	FALSE	HMDB00637	C05466		36274	0.05	0.07
store_dgsn[bl]	0	0	0	10	100	TRUE	TRUE	FALSE	TRUE	TRUE	FALSE	FALSE	FALSE	HMDB00085						2	20
store_dhdascb[bl]	11.6	7.7	15.5	0	0	TRUE	TRUE	FALSE	TRUE	TRUE	FALSE	FALSE	FALSE	HMDB01264				1.54	3.1
store_dhea[bl]	0.11375	0.0175	0.21	0	0	TRUE	TRUE	FALSE	TRUE	TRUE	TRUE	TRUE	FALSE	HMDB00077				0.0035	0.042
store_dheas[bl]	24	7	41	7.45	55.5	TRUE	TRUE	FALSE	TRUE	TRUE	TRUE	FALSE	FALSE	HMDB01032	C04555		16814	1.4	8.2	1.49	11.1
store_din[bl]	0	0	0	0	0	TRUE	TRUE	FALSE	TRUE	TRUE	FALSE	FALSE	FALSE	HMDB00071	C05512	65058	28997
store_dlnlcg[bl]	41.5125	0	83.025	0	0	FALSE	TRUE	FALSE	TRUE	TRUE	FALSE	TRUE	FALSE	HMDB02925				0	16.605
store_dmantipyrine[bl]	0	0	0	0	0	FALSE	FALSE	FALSE	TRUE	TRUE	FALSE	FALSE	FALSE	HMDB06240	C13008		31530
store_dmgly[bl]	12	5.5	18.5	15.5	50.5	TRUE	TRUE	FALSE	FALSE	TRUE	TRUE	FALSE	FALSE	HMDB00092				1.1	3.7	3.1	10.1
store_doco13ac[bl]	7.135	0	14.27	625	800	FALSE	TRUE	FALSE	TRUE	FALSE	FALSE	FALSE	FALSE	HMDB02068	C08316	5281116	28792	0	2.854	125	160
store_dopa[bl]	0	0	0	0	0	TRUE	TRUE	FALSE	TRUE	TRUE	FALSE	TRUE	TRUE	HMDB00073
store_dopasf[bl]	0.1325	0.0775	0.1875	0	0	TRUE	TRUE	FALSE	TRUE	TRUE	TRUE	FALSE	FALSE	HMDB06275	C13690	122136	37946	0.0155	0.0375
store_duri[bl]	3	0	6	0	0	TRUE	TRUE	FALSE	TRUE	FALSE	FALSE	FALSE	FALSE	HMDB00012				0	1.2
store_eaflatoxin[bl]	0	0	0	0	0	FALSE	FALSE	FALSE	TRUE	TRUE	FALSE	FALSE	FALSE	HMDB06558	C19586	104756	30725
store_eicostet[bl]	0.035	0	0.07	0	0	FALSE	TRUE	FALSE	TRUE	FALSE	FALSE	FALSE	FALSE	HMDB02177		11722594	71488	0	0.014
store_elaid[bl]	425.7	211	640.4	0	0	FALSE	TRUE	FALSE	TRUE	TRUE	FALSE	TRUE	FALSE	HMDB00573	C00712	445639	16196	42.2	128.08
store_estradiol[bl]	0.0005625	0	0.001125	0.000185	0.0075	TRUE	TRUE	FALSE	TRUE	TRUE	TRUE	TRUE	FALSE	HMDB00151	C00951	5757	16469	0	0.000225	3.7e-05	0.0015
store_estrone[bl]	0.00075	0	0.0015	0.00055	0.0037	TRUE	TRUE	FALSE	TRUE	TRUE	TRUE	FALSE	FALSE	HMDB00145				0	0.0003	0.00011	0.00074
store_etha[bl]	28.75	0	57.5	0	0	TRUE	TRUE	FALSE	FALSE	TRUE	FALSE	FALSE	FALSE	HMDB00149				0	11.5
store_ethamp[bl]	20	10	30	0	0	TRUE	TRUE	FALSE	FALSE	TRUE	FALSE	FALSE	FALSE	HMDB00224				2	6
store_etoh[bl]	200	0	400	50	370315	TRUE	TRUE	FALSE	TRUE	TRUE	TRUE	TRUE	TRUE	HMDB00108	C00469	702	16236	0	80	10	74063
store_fad[bl]	0.3525	0.22	0.485	0	0	FALSE	TRUE	FALSE	FALSE	TRUE	TRUE	FALSE	FALSE	HMDB01248	C00016	643975	16238	0.044	0.097
store_fald[bl]	81.5	66.5	96.5	0	0	TRUE	TRUE	FALSE	FALSE	TRUE	TRUE	TRUE	TRUE	HMDB01426				13.3	19.3
store_fol[bl]	0.2135	0.012	0.415	0	0.14	TRUE	TRUE	FALSE	TRUE	FALSE	TRUE	FALSE	FALSE	HMDB00121	C00504	6037	27470	0.0024	0.083	0	0.028
store_for[bl]	899	76.5	1721.5	65	85500	TRUE	TRUE	FALSE	TRUE	TRUE	TRUE	FALSE	FALSE	HMDB00142				15.3	344.3	13	17100
store_frdp[bl]	0.0425	0	0.085	0	0	FALSE	TRUE	FALSE	TRUE	TRUE	FALSE	FALSE	FALSE	HMDB00961				0	0.017
store_fru[bl]	230	140	320	41	79	TRUE	TRUE	FALSE	TRUE	FALSE	TRUE	FALSE	FALSE	HMDB00660	C02336	439709	28645	28	64	8.2	15.8
store_fuc_L[bl]	0	0	0	0	150	TRUE	TRUE	FALSE	TRUE	TRUE	TRUE	FALSE	FALSE	HMDB00174						0	30
store_fum[bl]	10	0	20	0	20	TRUE	TRUE	FALSE	TRUE	FALSE	FALSE	FALSE	FALSE	HMDB00134				0	4	0	4
store_g3pc[bl]	165	145	185	0	0	FALSE	TRUE	FALSE	TRUE	TRUE	FALSE	FALSE	FALSE	HMDB00086				29	37
store_gal[bl]	375	135	615	0	0	TRUE	TRUE	FALSE	TRUE	FALSE	TRUE	FALSE	FALSE	HMDB00143	C00984	439357	28061	27	123
store_gam[bl]	1.5	0	3	0	0	TRUE	TRUE	FALSE	TRUE	TRUE	FALSE	FALSE	FALSE	HMDB01514	C00329	439213	47977	0	0.6
store_gchola[bl]	0.3	0.1	0.5	2.85	733.5	TRUE	TRUE	FALSE	TRUE	FALSE	TRUE	FALSE	FALSE	HMDB00138	C01921	10140	17687	0.02	0.1	0.57	146.7
store_gdp[bl]	90	50	130	0	0	FALSE	TRUE	FALSE	TRUE	TRUE	FALSE	FALSE	FALSE	HMDB01201				10	26
store_glc_D[bl]	23500	16500	30500	12350.5	34000	TRUE	TRUE	FALSE	TRUE	FALSE	TRUE	TRUE	FALSE	HMDB00122	C00031	5793	4167	3300	6100	2470.1	6800
store_glcur[bl]	825	665	985	0	0	TRUE	TRUE	FALSE	FALSE	TRUE	TRUE	FALSE	FALSE	HMDB00127				133	197
store_gln_L[bl]	2768	1961	3575	1312.5	3845	TRUE	TRUE	FALSE	TRUE	FALSE	FALSE	TRUE	TRUE	HMDB00641	C00064	5961	18050	392.2	715	262.5	769
store_glu_L[bl]	400	45	755	43.5	890	TRUE	TRUE	FALSE	TRUE	FALSE	FALSE	TRUE	TRUE	HMDB00148	C00025	33032	16015	9	151	8.7	178
store_glucys[bl]	86	7	165	9.75	10.95	TRUE	TRUE	TRUE	FALSE	FALSE	FALSE	FALSE	FALSE	HMDB01049				1.4	33	1.95	2.19
store_glx[bl]	32.575	1.25	63.9	0	0	TRUE	TRUE	FALSE	FALSE	FALSE	FALSE	FALSE	FALSE	HMDB00119				0.25	12.78
store_gly[bl]	1518	775	2261	269	3700	TRUE	TRUE	FALSE	TRUE	FALSE	FALSE	FALSE	FALSE	HMDB00123	C00037	750	15428	155	452.2	53.8	740
store_glyald[bl]	7380	4105	10655	0	0	TRUE	TRUE	TRUE	FALSE	FALSE	FALSE	FALSE	FALSE	HMDB01051				821	2131
store_glyb[bl]	410	100	720	114	307	TRUE	TRUE	FALSE	TRUE	TRUE	TRUE	TRUE	TRUE	HMDB00043				20	144	22.8	61.4
store_glyc[bl]	1400	140	2660	50	1350	TRUE	TRUE	FALSE	TRUE	FALSE	TRUE	TRUE	TRUE	HMDB00131	C00116	753	17754	28	532	10	270
store_glyc_R[bl]	60	0	120	0	0	TRUE	TRUE	TRUE	FALSE	FALSE	FALSE	FALSE	FALSE	HMDB00139				0	24
store_glyc_S[bl]	12.5	0	25	0	25	TRUE	TRUE	FALSE	TRUE	TRUE	FALSE	FALSE	FALSE	HMDB06372		6326776	33871	0	5	0	5
store_glyclt[bl]	39.5	27.5	51.5	-14	280	TRUE	TRUE	FALSE	FALSE	FALSE	TRUE	FALSE	FALSE	HMDB00115				5.5	10.3	-2.8	56
store_gsn[bl]	4	1.5	6.5	0	0	TRUE	TRUE	FALSE	TRUE	FALSE	FALSE	FALSE	FALSE	HMDB00133				0.3	1.3
store_gthox[bl]	111.95	0	223.9	7.85	255.65	FALSE	TRUE	FALSE	TRUE	FALSE	TRUE	FALSE	FALSE	HMDB03337				0	44.78	1.57	51.13
store_gthrd[bl]	2514.15	17.145	5011.15	14.405	3774.5	TRUE	TRUE	FALSE	TRUE	TRUE	FALSE	FALSE	FALSE	HMDB00125	C00051	124886	16856	3.429	1002.23	2.881	754.9
store_gtp[bl]	280	245	315	0	0	FALSE	TRUE	FALSE	TRUE	TRUE	FALSE	FALSE	FALSE	HMDB01273				49	63
store_gudac[bl]	92.5	0	185	7.9	15.5	TRUE	TRUE	TRUE	FALSE	FALSE	TRUE	FALSE	FALSE	HMDB00128				0	37	1.58	3.1
store_h2o2[bl]	52.5	34.5	70.5	90.5	278.5	FALSE	TRUE	FALSE	FALSE	FALSE	FALSE	FALSE	FALSE	HMDB03125				6.9	14.1	18.1	55.7
store_hLkynr[bl]	0.25	0	0.5	0	0	TRUE	TRUE	TRUE	FALSE	FALSE	FALSE	FALSE	FALSE	HMDB01152				0	0.1
store_hcoumarin[bl]	0	0	0	0	0	TRUE	TRUE	FALSE	TRUE	TRUE	FALSE	FALSE	FALSE	HMDB29865	C09315	5281426	27510
store_hcys_L[bl]	55.8	30.6	81	24	421.65	TRUE	TRUE	TRUE	FALSE	FALSE	TRUE	TRUE	FALSE	HMDB00742				6.12	16.2	4.8	84.33
store_hdca[bl]	480.75	111.5	850	0	0	TRUE	TRUE	FALSE	TRUE	TRUE	FALSE	TRUE	TRUE	HMDB00220	C00249	985	15756	22.3	170
store_hdcea[bl]	216.75	8.5	425	0	0	TRUE	TRUE	FALSE	TRUE	FALSE	FALSE	TRUE	TRUE	HMDB03229				1.7	85
store_hexc[bl]	3.46	0.52	6.4	12.1	32.15	FALSE	TRUE	FALSE	TRUE	TRUE	FALSE	FALSE	FALSE	HMDB02356		10469	31009	0.104	1.28	2.42	6.43
store_hgentis[bl]	0.2125	0.07	0.355	165	190	TRUE	TRUE	FALSE	FALSE	TRUE	FALSE	FALSE	FALSE	HMDB00130				0.014	0.071	33	38
store_his_L[bl]	598.5	345	852	143	600	TRUE	TRUE	FALSE	TRUE	TRUE	FALSE	FALSE	FALSE	HMDB00177	C00135	6274	15971	69	170.4	28.6	120
store_hista[bl]	0.006275	0.00155	0.011	0.0045	0.14	TRUE	TRUE	FALSE	TRUE	FALSE	FALSE	TRUE	FALSE	HMDB00870				0.00031	0.0022	0.0009	0.028
store_hom_L[bl]	70.75	56.5	85	0	0	TRUE	TRUE	FALSE	TRUE	FALSE	FALSE	FALSE	FALSE	HMDB00719	C00263	12647	15699	11.3	17
store_hpdca[bl]	9.45	4.85	14.05	0	0	FALSE	TRUE	FALSE	TRUE	TRUE	FALSE	TRUE	TRUE	HMDB02259		10465	32365	0.97	2.81
store_hxan[bl]	111.5	0.5	222.5	19	261.5	TRUE	TRUE	FALSE	TRUE	TRUE	TRUE	TRUE	TRUE	HMDB00157				0.1	44.5	3.8	52.3
store_hyptaur[bl]	0	0	0	0	0	TRUE	TRUE	TRUE	FALSE	FALSE	FALSE	FALSE	FALSE	HMDB00965
store_icit[bl]	25	0	50	0	0	TRUE	TRUE	FALSE	FALSE	TRUE	FALSE	FALSE	FALSE	HMDB00193				0	10
store_idour[bl]	0	0	0	0	0	TRUE	TRUE	FALSE	FALSE	FALSE	FALSE	FALSE	FALSE	HMDB02704	C06472	18845	28481
store_ile_L[bl]	360.25	210.5	510	115.5	855	TRUE	TRUE	FALSE	TRUE	TRUE	FALSE	FALSE	FALSE	HMDB00172	C00407	6306	17191	42.1	102	23.1	171
store_imp[bl]	315	110	520	0	0	FALSE	TRUE	FALSE	TRUE	TRUE	FALSE	FALSE	FALSE	HMDB00175				22	104
store_inost[bl]	160	75	245	115	120	TRUE	TRUE	FALSE	TRUE	FALSE	FALSE	FALSE	FALSE	HMDB00211	C00137	892	17268	15	49	23	24
store_ins[bl]	14.6	0.2	29	0.1	150	TRUE	TRUE	FALSE	TRUE	TRUE	TRUE	FALSE	FALSE	HMDB00195				0.04	5.8	0.02	30
store_ivcrn[bl]	0.69	0.64	0.74	0.11	0.605	FALSE	TRUE	FALSE	TRUE	FALSE	FALSE	FALSE	FALSE	HMDB00688		6426851		0.128	0.148	0.022	0.121
store_lac_L[bl]	21000	0	42000	-4000	39000	TRUE	TRUE	FALSE	TRUE	TRUE	FALSE	FALSE	FALSE	HMDB00190	C00186	107689	422	0	8400	-800	7800
store_lcts[bl]	0	0	0	0	0	TRUE	TRUE	FALSE	TRUE	TRUE	FALSE	FALSE	FALSE	HMDB00186	C00243	440995	17716
store_leu_L[bl]	858	436	1280	202.5	1415	TRUE	TRUE	FALSE	TRUE	FALSE	FALSE	TRUE	TRUE	HMDB00687	C00123	6106	15603	87.2	256	40.5	283
store_leuktrA4[bl]	0	0	0	0	0	FALSE	FALSE	FALSE	TRUE	TRUE	FALSE	FALSE	FALSE	HMDB01337	C00909	5280383	15651
store_leuktrB4[bl]	0.00148	2e-05	0.00294	0	0	TRUE	TRUE	FALSE	TRUE	TRUE	FALSE	FALSE	FALSE	HMDB01085	C02165	5280492	15647	4e-06	0.000588
store_leuktrC4[bl]	0.0034575	0.00012	0.006795	0.000875	0.001525	FALSE	TRUE	FALSE	TRUE	FALSE	FALSE	FALSE	FALSE	HMDB01198	C02166	5280493	16978	2.4e-05	0.001359	0.000175	0.000305
store_leuktrE4[bl]	0.0015	0	0.003	0.0004	0.0009	TRUE	TRUE	FALSE	TRUE	TRUE	FALSE	FALSE	FALSE	HMDB02200	C05952	440857	15650	0	0.0006	8e-05	0.00018
store_lgnc[bl]	3.43	1.24	5.62	0	0	FALSE	TRUE	FALSE	TRUE	TRUE	FALSE	FALSE	FALSE	HMDB02003	C08320	11197	28866	0.248	1.124
store_limnen[bl]	6.05	0.1	12	0	0	TRUE	TRUE	FALSE	TRUE	TRUE	FALSE	FALSE	FALSE	HMDB03375	C00521	439250	15383	0.02	2.4
store_lneldc[bl]	0	0	0	0	0	FALSE	TRUE	FALSE	TRUE	TRUE	FALSE	FALSE	FALSE	HMDB06270		5282457
store_lnlc[bl]	951.005	52.01	1850	99.05	7563	TRUE	TRUE	FALSE	TRUE	TRUE	FALSE	TRUE	FALSE	HMDB00673	C01595	5280450	17351	10.402	370	19.81	1512.6
store_lnlnca[bl]	66.2775	0.555	132	65	144.5	TRUE	TRUE	FALSE	TRUE	TRUE	FALSE	TRUE	FALSE	HMDB01388	C06427	5280934	27432	0.111	26.4	13	28.9
store_lnlncg[bl]	6.45	0	12.9	0	0	FALSE	TRUE	FALSE	TRUE	TRUE	FALSE	TRUE	FALSE	HMDB03073				0	2.58
store_lys_L[bl]	1443.5	602	2285	364.5	1175	TRUE	TRUE	FALSE	TRUE	TRUE	FALSE	FALSE	FALSE	HMDB00182	C00047	5962	18019	120.4	457	72.9	235
store_mal_L[bl]	52.5	0	105	0	0	TRUE	TRUE	FALSE	FALSE	TRUE	FALSE	FALSE	FALSE	HMDB00156				0	21
store_man[bl]	270	160	380	0	0	TRUE	TRUE	FALSE	TRUE	TRUE	FALSE	FALSE	FALSE	HMDB00169	C00159	18950	4208	32	76
store_meoh[bl]	2421.75	160	4683.5	131.5	27785	TRUE	TRUE	FALSE	TRUE	FALSE	TRUE	FALSE	TRUE	HMDB01875				32	936.7	26.3	5557
store_mercplaccys[bl]	0	0	0	0	0	FALSE	FALSE	FALSE	TRUE	TRUE	FALSE	FALSE	FALSE	HMDB06512		193536
store_met_L[bl]	151	90	212	39	2110	TRUE	TRUE	FALSE	TRUE	FALSE	TRUE	FALSE	FALSE	HMDB00696	C00073	6137	16643	18	42.4	7.8	422
store_mev_R[bl]	0.195	0.11	0.28	0.05	0.07	TRUE	TRUE	FALSE	FALSE	FALSE	TRUE	FALSE	FALSE	HMDB00227				0.022	0.056	0.01	0.014
store_mhista[bl]	0.0017	0.00105	0.00235	0.00275	0.005	TRUE	TRUE	FALSE	FALSE	TRUE	FALSE	FALSE	FALSE	HMDB00898				0.00021	0.00047	0.00055	0.001
store_mma[bl]	10.925	1.85	20	77.3	109.5	TRUE	TRUE	FALSE	FALSE	TRUE	FALSE	FALSE	FALSE	HMDB00164				0.37	4	15.46	21.9
store_nac[bl]	253.425	215.85	291	0	0	TRUE	TRUE	FALSE	TRUE	TRUE	TRUE	TRUE	TRUE	HMDB01488				43.17	58.2
store_nad[bl]	121.5	115	128	125	165	FALSE	TRUE	FALSE	TRUE	FALSE	TRUE	FALSE	TRUE	HMDB00902				23	25.6	25	33
store_nadh[bl]	135	70	200	0	0	FALSE	TRUE	FALSE	FALSE	FALSE	FALSE	FALSE	FALSE	HMDB01487				14	40
store_nadph[bl]	287.5	170	405	0	0	FALSE	TRUE	TRUE	FALSE	FALSE	FALSE	FALSE	FALSE	HMDB00221				34	81
store_ncam[bl]	1.1635	0.1	2.227	0.25	2.65	TRUE	TRUE	FALSE	TRUE	FALSE	FALSE	FALSE	FALSE	HMDB01406	C00153	936	17154	0.02	0.4454	0.05	0.53
store_nh4[bl]	200	0	400	125	400	TRUE	TRUE	FALSE	FALSE	TRUE	FALSE	FALSE	FALSE	HMDB00051	C00014	223	28938	0	80	25	80
store_nmn[bl]	0	0	0	0	0	TRUE	TRUE	FALSE	FALSE	TRUE	FALSE	FALSE	FALSE	HMDB00229
store_nrpphr[bl]	0.029	0.003	0.055	-0.09	0.13	TRUE	TRUE	FALSE	TRUE	FALSE	FALSE	TRUE	TRUE	HMDB00216				0.0006	0.011	-0.018	0.026
store_nrvnc[bl]	4.685	0	9.37	0	0	FALSE	TRUE	FALSE	TRUE	TRUE	FALSE	FALSE	FALSE	HMDB02368	C08323	5281120	44247	0	1.874
store_o2s[bl]	0	0	0	0	0	FALSE	FALSE	FALSE	TRUE	TRUE	FALSE	FALSE	FALSE	HMDB02168	C00704	5359597	18421
store_ocdca[bl]	1230.16	110.325	2350	0	0	TRUE	TRUE	FALSE	TRUE	TRUE	FALSE	TRUE	FALSE	HMDB00827	C01530	3033836	28842	22.065	470
store_ocdcea[bl]	519.822	149.645	890	44.45	57.75	TRUE	TRUE	FALSE	TRUE	FALSE	TRUE	TRUE	TRUE	HMDB00207	C00712	5460221	30823	29.929	178	8.89	11.55
store_octa[bl]	47.5	0	95	0	0	TRUE	TRUE	FALSE	TRUE	TRUE	FALSE	FALSE	FALSE	HMDB00482	C06423	379	28837	0	19
store_omeprazole[bl]	18.135	0.07	36.2	0	0	FALSE	TRUE	FALSE	TRUE	TRUE	FALSE	FALSE	FALSE	HMDB01913	C07324	4594	7772	0.014	7.24
store_orn[bl]	442.5	180	705	125	479	TRUE	TRUE	FALSE	TRUE	FALSE	TRUE	FALSE	FALSE	HMDB00214				36	141	25	95.8
store_orot[bl]	14.15	1.3	27	0.8	8.6	TRUE	TRUE	TRUE	FALSE	FALSE	TRUE	FALSE	FALSE	HMDB00226				0.26	5.4	0.16	1.72
store_oxa[bl]	61.05	11.1	111	32	350.5	TRUE	TRUE	FALSE	TRUE	FALSE	TRUE	FALSE	FALSE	HMDB02329	C00209	971	16995	2.22	22.2	6.4	70.1
store_pac[bl]	364.618	206.87	522.365	15780.6	19100	TRUE	TRUE	FALSE	FALSE	FALSE	FALSE	FALSE	FALSE	HMDB00209				41.374	104.473	3156.13	3820
store_pcrn[bl]	1.55	0.8	2.3	1.165	1.305	TRUE	TRUE	FALSE	TRUE	TRUE	FALSE	FALSE	FALSE	HMDB00824				0.16	0.46	0.233	0.261
store_pep[bl]	87	68	106	0	0	FALSE	TRUE	FALSE	FALSE	TRUE	FALSE	FALSE	FALSE	HMDB00263				13.6	21.2
store_perillyl[bl]	0	0	0	0.115	0.16	FALSE	TRUE	FALSE	TRUE	TRUE	FALSE	FALSE	FALSE	HMDB03634	C02452	10819	15420			0.023	0.032
store_phe_L[bl]	540	235	845	119	1010	TRUE	TRUE	FALSE	TRUE	TRUE	FALSE	FALSE	FALSE	HMDB00159	C00079	6140	17295	47	169	23.8	202
store_pheacgln[bl]	16.7	15.15	18.25	0	0	TRUE	TRUE	FALSE	TRUE	TRUE	FALSE	FALSE	FALSE	HMDB06344	C04148	92258	17884	3.03	3.65
store_phyt[bl]	24	0	48	137.5	5635	FALSE	TRUE	FALSE	TRUE	TRUE	TRUE	FALSE	FALSE	HMDB00801	C01607	26840	16285	0	9.6	27.5	1127
store_pmtcrn[bl]	0.565	0.535	0.595	0.455	11.165	TRUE	TRUE	FALSE	TRUE	TRUE	FALSE	FALSE	FALSE	HMDB00222				0.107	0.119	0.091	2.233
store_pnto_R[bl]	18.025	9.6	26.45	0	0	TRUE	TRUE	FALSE	TRUE	FALSE	TRUE	FALSE	FALSE	HMDB00210	C00864	988	7916	1.92	5.29
store_ppa[bl]	5.25	0	10.5	0	0	TRUE	TRUE	FALSE	TRUE	TRUE	FALSE	TRUE	FALSE	HMDB00237	C00163	1032	30768	0	2.1
store_ppbng[bl]	0.3	0	0.6	10.5	20.5	TRUE	TRUE	TRUE	FALSE	FALSE	TRUE	FALSE	FALSE	HMDB00245				0	0.12	2.1	4.1
store_ppi[bl]	9	3.2	14.8	0	0	TRUE	TRUE	FALSE	FALSE	TRUE	FALSE	FALSE	TRUE	HMDB00250				0.64	2.96
store_prgnlone[bl]	0.188575	0.00015	0.377	0.00055	0.453	FALSE	TRUE	FALSE	TRUE	TRUE	FALSE	FALSE	FALSE	HMDB00253				3e-05	0.0754	0.00011	0.0906
store_prgnlones[bl]	0.65	0.35	0.95	0	0	TRUE	TRUE	FALSE	TRUE	TRUE	TRUE	FALSE	FALSE	HMDB00774				0.07	0.19
store_prgstrn[bl]	0.2225	0	0.445	0.0015	4.055	FALSE	TRUE	FALSE	TRUE	TRUE	FALSE	TRUE	FALSE	HMDB01830	C00410	5994	17026	0	0.089	0.0003	0.811
store_prist[bl]	0	0	0	0	0	FALSE	TRUE	FALSE	TRUE	TRUE	FALSE	FALSE	FALSE	HMDB00795
store_pro_L[bl]	1042.5	540	1545	257.5	1752.5	TRUE	TRUE	FALSE	TRUE	TRUE	FALSE	FALSE	FALSE	HMDB00162	C00148	145742	17203	108	309	51.5	350.5
store_prostgd2[bl]	0.0016525	0	0.003305	0	0	FALSE	TRUE	FALSE	TRUE	TRUE	TRUE	TRUE	FALSE	HMDB01403	C00696	448457	15555	0	0.000661
store_prostge2[bl]	0.012625	0	0.02525	0	0	TRUE	TRUE	FALSE	TRUE	TRUE	FALSE	FALSE	FALSE	HMDB01220	C00584	5280360	15551	0	0.00505
store_prostgf2[bl]	0.00139	0.000205	0.002575	0.002	0.01	TRUE	TRUE	FALSE	TRUE	TRUE	FALSE	TRUE	FALSE	HMDB01139	C00639	11081	15553	4.1e-05	0.000515	0.0004	0.002
store_ps_hs[bl]	0	0	0	0	0	TRUE	TRUE	FALSE	TRUE	TRUE	FALSE	FALSE	FALSE	HMDB14291			18303
store_pser_L[bl]	85	70	100	0	0	TRUE	TRUE	TRUE	FALSE	FALSE	FALSE	FALSE	FALSE	HMDB00272				14	20
store_ptdca[bl]	9.08	2.15	16.01	0	0	FALSE	TRUE	FALSE	TRUE	TRUE	FALSE	TRUE	FALSE	HMDB00826	C16537	13849	42504	0.43	3.202
store_ptrc[bl]	0.785	0.1	1.47	0.1	1	TRUE	TRUE	FALSE	FALSE	FALSE	TRUE	FALSE	FALSE	HMDB01414				0.02	0.294	0.02	0.2
store_pydam[bl]	0.82	0.63	1.01	0	0	FALSE	TRUE	FALSE	TRUE	FALSE	FALSE	FALSE	FALSE	HMDB01431	C00534	1052	16410	0.126	0.202
store_pydx5p[bl]	3.15995	0.0199	6.3	0.095	0.155	FALSE	TRUE	FALSE	FALSE	FALSE	TRUE	FALSE	FALSE	HMDB01491				0.00398	1.26	0.019	0.031
store_pydx[bl]	1.255	1	1.51	0.025	0.335	FALSE	TRUE	FALSE	TRUE	TRUE	FALSE	FALSE	FALSE	HMDB01545	C00250	1050	17310	0.2	0.302	0.005	0.067
store_pydxn[bl]	0.1675	0.035	0.3	0.405	0.785	TRUE	TRUE	FALSE	TRUE	FALSE	TRUE	FALSE	FALSE	HMDB00239	C00314	1054	16709	0.007	0.06	0.081	0.157
store_pyr[bl]	668.25	46.5	1290	51	800	TRUE	TRUE	FALSE	TRUE	FALSE	TRUE	TRUE	TRUE	HMDB00243	C00022	1060	32816	9.3	258	10.2	160
store_retinal[bl]	0.9675	0	1.935	0	0	FALSE	TRUE	FALSE	TRUE	TRUE	FALSE	FALSE	FALSE	HMDB01358				0	0.387
store_retinol[bl]	11.75	6	17.5	6	16.8	FALSE	TRUE	FALSE	TRUE	TRUE	TRUE	TRUE	FALSE	HMDB00305	C00473	445354	50211	1.2	3.5	1.2	3.36
store_retn[bl]	0.96325	0.0265	1.9	0	0	FALSE	TRUE	FALSE	TRUE	TRUE	TRUE	TRUE	FALSE	HMDB01852	C00777	444795	15367	0.0053	0.38
store_ribflv[bl]	3.2635	0.027	6.5	0	0	TRUE	TRUE	FALSE	TRUE	FALSE	TRUE	FALSE	FALSE	HMDB00244	C00255	493570	17015	0.0054	1.3
store_sarcs[bl]	0	0	0	0	3125	TRUE	TRUE	FALSE	TRUE	FALSE	FALSE	FALSE	TRUE	HMDB00271						0	625
store_sbt_D[bl]	61.8	3.6	120	0	0	TRUE	TRUE	FALSE	TRUE	FALSE	TRUE	TRUE	FALSE	HMDB00247				0.72	24
store_sebacid[bl]	0	0	0	0	0	TRUE	TRUE	FALSE	FALSE	FALSE	FALSE	FALSE	FALSE	HMDB00792
store_ser_L[bl]	731.75	253.5	1210	505	1221.5	TRUE	TRUE	FALSE	TRUE	TRUE	FALSE	FALSE	FALSE	HMDB00187	C00065	5951	17115	50.7	242	101	244.3
store_so4[bl]	1980.5	1061	2900	0	0	TRUE	TRUE	FALSE	TRUE	TRUE	FALSE	FALSE	FALSE	HMDB01448	C00059	1118	16189	212.2	580
store_sph1p[bl]	0.31125	0.0625	0.56	0	0	FALSE	TRUE	FALSE	TRUE	TRUE	FALSE	FALSE	FALSE	HMDB01383	C01120	644260	16893	0.0125	0.112
store_sphgn[bl]	0.055	0.05335	0.05665	0	0	TRUE	TRUE	FALSE	TRUE	TRUE	TRUE	FALSE	FALSE	HMDB00269				0.01067	0.01133
store_sphings[bl]	0.25	0.2435	0.2565	0	0	TRUE	TRUE	FALSE	TRUE	TRUE	TRUE	FALSE	FALSE	HMDB00252				0.0487	0.0513
store_sphs1p[bl]	1.2625	0.215	2.31	0	0	FALSE	TRUE	FALSE	TRUE	TRUE	FALSE	FALSE	FALSE	HMDB00277	C06124	5353956	37550	0.043	0.462
store_spmd[bl]	35.275	0.15	70.4	0.08	0.61	TRUE	TRUE	FALSE	FALSE	TRUE	TRUE	FALSE	FALSE	HMDB01257				0.03	14.08	0.016	0.122
store_srtn[bl]	4.275	2.3	6.25	2.57	3.53	TRUE	TRUE	FALSE	TRUE	TRUE	FALSE	TRUE	FALSE	HMDB00259	C00780	5202	28790	0.46	1.25	0.514	0.706
store_strdnc[bl]	2.04	0.04	4.04	0	0	FALSE	TRUE	FALSE	TRUE	FALSE	FALSE	FALSE	FALSE	HMDB06547	C16300	163841	32389	0.008	0.808
store_succ[bl]	80	0	160	0	0	TRUE	TRUE	FALSE	TRUE	FALSE	TRUE	TRUE	TRUE	HMDB00254				0	32
store_tag_hs[bl]	2475	0	4950	0	0	FALSE	TRUE	FALSE	FALSE	FALSE	FALSE	FALSE	FALSE				17855	0	0	0	0
store_taur[bl]	630	150	1110	235	620	TRUE	TRUE	FALSE	TRUE	FALSE	TRUE	FALSE	TRUE	HMDB00251				30	222	47	124
store_taxol[bl]	0	0	0	0	0	TRUE	TRUE	FALSE	TRUE	TRUE	FALSE	FALSE	FALSE	HMDB15360	C07394	36314	45863
store_tchola[bl]	1.9	0.9	2.9	0	0	TRUE	TRUE	FALSE	TRUE	FALSE	TRUE	FALSE	FALSE	HMDB00036		440567	28865	0.18	0.58
store_tcynt[bl]	219.5	9.5	429.5	145.45	174.75	TRUE	TRUE	FALSE	TRUE	TRUE	FALSE	FALSE	FALSE	HMDB01453	C01755	781	29200	1.9	85.9	29.09	34.95
store_tdchola[bl]	1.5	1.1	1.9	0	0	TRUE	TRUE	FALSE	TRUE	FALSE	FALSE	FALSE	FALSE	HMDB00951	C05465	387316	16525	0.22	0.38
store_tetpent3[bl]	0	0	0	0	0	FALSE	FALSE	FALSE	TRUE	TRUE	FALSE	FALSE	FALSE	HMDB06323		52921801
store_tetpent6[bl]	0	0	0	0	0	FALSE	FALSE	FALSE	TRUE	TRUE	FALSE	FALSE	FALSE	HMDB06322		14505435
store_tettet6[bl]	0	0	0	0	0	FALSE	FALSE	FALSE	TRUE	TRUE	FALSE	FALSE	FALSE	HMDB06246		152972
store_thcholstoic[bl]	0	0	0	3.8	3.8	FALSE	TRUE	FALSE	TRUE	FALSE	FALSE	FALSE	FALSE	HMDB03873						0.76	0.76
store_thf[bl]	0.01725	0	0.0345	0	0	TRUE	TRUE	FALSE	TRUE	FALSE	TRUE	FALSE	FALSE	HMDB01846	C00101	91443	20506	0	0.0069
store_thr_L[bl]	869.25	388.5	1350	178	1185	TRUE	TRUE	FALSE	TRUE	TRUE	FALSE	FALSE	FALSE	HMDB00167	C00188	6288	16857	77.7	270	35.6	237
store_thym[bl]	0	0	0	6200	7700	TRUE	TRUE	FALSE	TRUE	FALSE	FALSE	FALSE	FALSE	HMDB00262						1240	1540
store_thymd[bl]	1.05	0.4	1.7	1.1	2	TRUE	TRUE	FALSE	TRUE	FALSE	FALSE	TRUE	TRUE	HMDB00273	C00214	5789	17748	0.08	0.34	0.22	0.4
store_thyox_L[bl]	0.000176	3.2e-05	0.00032	6.65e-05	0.0001185	TRUE	TRUE	FALSE	TRUE	TRUE	FALSE	TRUE	TRUE	HMDB00248	C01829	5819	18332	6.4e-06	6.4e-05	1.33e-05	2.37e-05
store_tmndnc[bl]	7725.83	1.665	15450	17	97.5	TRUE	TRUE	FALSE	TRUE	FALSE	TRUE	TRUE	TRUE	HMDB01999	C06428	3209	28364	0.333	3090	3.4	19.5
store_tolbutamide[bl]	0	0	0	0	0	TRUE	TRUE	FALSE	FALSE	FALSE	FALSE	FALSE	FALSE	HMDB15256	C07148	5505	27999
store_triodthy[bl]	0	0	0	0	0	TRUE	TRUE	FALSE	TRUE	TRUE	FALSE	TRUE	TRUE	HMDB00265	C02465	5920	18258
store_triodthysuf[bl]	0	0	0	0	0	TRUE	TRUE	FALSE	TRUE	TRUE	TRUE	FALSE	FALSE	HMDB03036		122196	35432
store_trp_L[bl]	324.75	180	469.5	120.35	546.5	TRUE	TRUE	FALSE	TRUE	FALSE	FALSE	FALSE	FALSE	HMDB00929	C00078	6305	16828	36	93.9	24.07	109.3
store_tststerone[bl]	0.073575	0.00415	0.143	16.55	99.75	TRUE	TRUE	FALSE	TRUE	TRUE	FALSE	FALSE	FALSE	HMDB00234	C00535	6013	17347	0.00083	0.0286	3.31	19.95
store_tststerones[bl]	0	0	0	0	0	TRUE	TRUE	FALSE	TRUE	TRUE	TRUE	FALSE	FALSE	HMDB02833		119207
store_tsul[bl]	276.527	0	553.055	550	1150	TRUE	TRUE	FALSE	TRUE	FALSE	FALSE	FALSE	FALSE	HMDB00257	C05529	1084	16094	0	110.611	110	230
store_ttdca[bl]	178	6	350	0	0	TRUE	TRUE	FALSE	TRUE	TRUE	FALSE	TRUE	FALSE	HMDB00806				1.2	70
store_tym[bl]	0.0293	0.0006	0.058	0.0041	0.0129	TRUE	TRUE	FALSE	FALSE	TRUE	TRUE	TRUE	FALSE	HMDB00306				0.00012	0.0116	0.00082	0.00258
store_tymsf[bl]	0	0	0	0	0	FALSE	FALSE	FALSE	TRUE	TRUE	FALSE	FALSE	FALSE	HMDB06409		153005
store_tyr_L[bl]	557.75	224	891.5	164	735	TRUE	TRUE	FALSE	TRUE	TRUE	FALSE	FALSE	FALSE	HMDB00158	C00082	6057	17895	44.8	178.3	32.8	147
store_udp[bl]	205	145	265	0	0	FALSE	TRUE	FALSE	TRUE	TRUE	FALSE	FALSE	FALSE	HMDB00295				29	53
store_uppg3[bl]	0	0	0	0	0	FALSE	TRUE	FALSE	FALSE	TRUE	FALSE	FALSE	FALSE	HMDB01086
store_ura[bl]	8.0425	0.485	15.6	6.35	16.15	TRUE	TRUE	FALSE	TRUE	FALSE	FALSE	FALSE	FALSE	HMDB00300				0.097	3.12	1.27	3.23
store_urate[bl]	1637.5	745	2530	359.5	13466.7	TRUE	TRUE	FALSE	TRUE	FALSE	TRUE	TRUE	FALSE	HMDB00289	C00366	1175	17775	149	506	71.9	2693.34
store_urcan[bl]	2.15	0.5	3.8	0	0	TRUE	TRUE	TRUE	FALSE	FALSE	TRUE	FALSE	FALSE	HMDB00301				0.1	0.76
store_urea[bl]	28975	12950	45000	7329.5	25769.5	TRUE	TRUE	FALSE	TRUE	FALSE	TRUE	FALSE	FALSE	HMDB00294	C00086	1176	16199	2590	9000	1465.9	5153.9
store_uri[bl]	15.6	9.05	22.15	11.55	43	TRUE	TRUE	FALSE	TRUE	FALSE	FALSE	FALSE	FALSE	HMDB00296				1.81	4.43	2.31	8.6
store_utp[bl]	0	0	0	0	0	FALSE	FALSE	FALSE	TRUE	TRUE	FALSE	FALSE	FALSE	HMDB00285	C00075	6133	15713
store_vacc[bl]	53.5	28.5	78.5	10.555	53.345	FALSE	TRUE	FALSE	TRUE	TRUE	FALSE	FALSE	FALSE	HMDB03231	C08367	5281127	28727	5.7	15.7	2.111	10.669
store_val_L[bl]	1195.75	755	1636.5	414	1590	TRUE	TRUE	FALSE	TRUE	FALSE	FALSE	FALSE	FALSE	HMDB00883	C00183	6287	16414	151	327.3	82.8	318
store_vitd3[bl]	0.22175	0.009	0.4345	0.0105	0.0265	FALSE	TRUE	FALSE	TRUE	TRUE	TRUE	FALSE	FALSE	HMDB00876	C05443	10883523	28940	0.0018	0.0869	0.0021	0.0053
store_whhdca[bl]	0	0	0	0	0	FALSE	FALSE	FALSE	TRUE	TRUE	FALSE	FALSE	FALSE	HMDB06294	C18218	7058075	55329
store_xan[bl]	20.4	0.8	40	9.5	256	TRUE	TRUE	FALSE	FALSE	TRUE	TRUE	FALSE	TRUE	HMDB00292				0.16	8	1.9	51.2
store_xol7aone[bl]	0	0	0	0.11	1.4	TRUE	TRUE	FALSE	TRUE	FALSE	TRUE	FALSE	FALSE	HMDB01993						0.022	0.28
store_xtsn[bl]	25.4	23.9	26.9	0	0	TRUE	TRUE	FALSE	FALSE	TRUE	FALSE	FALSE	FALSE	HMDB00299				4.78	5.38
store_xylt[bl]	3.385	2.86	3.91	0	0	TRUE	TRUE	TRUE	FALSE	FALSE	FALSE	FALSE	FALSE	HMDB02917				0.572	0.782
store_xylu_D[bl]	0	0	0	0	0	TRUE	TRUE	FALSE	FALSE	TRUE	FALSE	FALSE	FALSE	HMDB01644
store_xylu_L[bl]	52.5	0	105	0	50	TRUE	TRUE	TRUE	FALSE	FALSE	FALSE	FALSE	FALSE	HMDB00751				0	21	0	10
