# Supplementary material for: A dynamic multi-tissue model to study human metabolism
Source: NPJ Syst Biol Appl. 2021 Jan 22;7:5. doi: 10.1038/s41540-020-00159-1 (PMC7822846; doi:10.1038/s41540-020-00159-1)
Supplement: Supplementary file 8 — Supplementary Data 7 [file 41540_2020_159_MOESM8_ESM.xlsx]

## Sheet: UrineFluxes HMDB
Supplementary Data 7. Metabolite excretion fluxes through the urine.
The metabolites concentration in urine were extracted from HMDB and converted to fluxes as explained in the manuscript. Note: all fluxes are in µmol/min.
Reaction Name	HMDB ID	Min Healthy	Max Healthy	Min Abnormal	Max Abnormal
Urine_excretion_13dampp	HMDB00002	0.000125833	0.049075	0.00100667	0.0177006
Urine_excretion_1mncam	HMDB00699	0.00201333	0.125833	0	0.525983
Urine_excretion_25hvitd3	HMDB03550	0.000740739	0.000802817	6.71111e-05	9.89889e-05
Urine_excretion_2hb	HMDB00008	0.00218111	0.0578833	0	0
Urine_excretion_2obut	HMDB00005	0.000335556	0.0453	0	0
Urine_excretion_2oxoadp	HMDB00225	0.000167778	0.006795	0	0.0167778
Urine_excretion_34dhoxpeg	HMDB00318	0.00209722	0.00209722	0	0
Urine_excretion_34dhphe	HMDB00181	8.38889e-05	0.000335556	0	0
Urine_excretion_34hpp	HMDB00707	0.00125833	0.0733189	0	0.0167778
Urine_excretion_3aib	HMDB02166	0.00335556	0.159389	0	0
Urine_excretion_3hexdcrn	HMDB13336	5.03333e-06	4.19444e-05	0	0
Urine_excretion_3mlda	HMDB02820	0.00402667	0.0293611	0.0864056	0.0864056
Urine_excretion_3mob	HMDB00019	0	0.0100667	0	0.0167778
Urine_excretion_3mop	HMDB00491	0.000922778	0.0402667	1.45967	2.04689
Urine_excretion_3uib	HMDB02031	0.000947944	0.000947944	0	0
Urine_excretion_4abut	HMDB00112	0.000419444	1.422	0	2.0781
Urine_excretion_4hphac	HMDB00020	0.0117444	0.184556	0.0587222	0.423639
Urine_excretion_4hpro_LT	HMDB00725	0.00218111	0.104861	0.0218111	0.243278
Urine_excretion_4mop	HMDB00695	0.000167778	0.00721444	0	0
Urine_excretion_4pyrdx	HMDB00017	0.00276833	0.0629167	5.68012	18.0588
Urine_excretion_56dthm	HMDB00079	0	0.0838889	0	0
Urine_excretion_56dura	HMDB00076	0	0.0696278	0.00335556	0.0394278
Urine_excretion_5aop	HMDB01149	0.00612389	0.0369111	0	0
Urine_excretion_5htrp	HMDB00472	6.54333e-05	6.54333e-05	0	0
Urine_excretion_5mta	HMDB01173	0.000167778	0.00201333	0	0
Urine_excretion_5oxpro	HMDB00267	0.03775	0.273478	0.0159389	0.454678
Urine_excretion_C02528	HMDB00518	0	0	0	0.0276833
Urine_excretion_L2aadp	HMDB00510	0.0142611	0.137578	0	0
Urine_excretion_Lcystin	HMDB00192	0.00998278	0.454342	0.251667	0.838889
Urine_excretion_Lkynr	HMDB00684	0.000671111	0.0401828	0	0
Urine_excretion_Nacasp	HMDB00812	0	0.0741578	10.4036	21.0049
Urine_excretion_abt	HMDB01851	0.0855667	0.539406	8.56506	13.5229
Urine_excretion_ac	HMDB00042	0	0.889222	0.0645944	3.2012
Urine_excretion_acac	HMDB00060	0	0.562056	0	1.98817
Urine_excretion_acald	HMDB00990	0.00671111	0.0352333	0	0
Urine_excretion_acetol	HMDB06961	0.0251667	0.0251667	0	0
Urine_excretion_acetone	HMDB01659	0	0.722619	0	0.110733
Urine_excretion_acgam	HMDB00215	0.00931167	0.0403506	0	0
Urine_excretion_acnam	HMDB00230	0.0209722	0.0853989	0	0
Urine_excretion_acrn	HMDB00201	0.00335556	0.0629167	0	0
Urine_excretion_ade	HMDB00034	0.00436222	0.0427833	0	0
Urine_excretion_adn	HMDB00050	0	0.09815	0	0
Urine_excretion_adp	HMDB01341	0.00838889	0.0285222	0	0
Urine_excretion_adrnl	HMDB00068	3.60722e-06	8.305e-05	7.38222e-05	0.000110733
Urine_excretion_akg	HMDB00208	0.00151	1.25833	0.419444	1.27511
Urine_excretion_ala_B	HMDB00056	0	0.109056	0	0.0234889
Urine_excretion_ala_L	HMDB00161	0.0595611	0.648713	0.640072	0.640072
Urine_excretion_amet	HMDB01185	0	0	0.212239	0.265089
Urine_excretion_anth	HMDB01123	0.00125833	0.00838889	0	0
Urine_excretion_arab_L	HMDB00646	0.00671111	0.184556	0.310389	0.343944
Urine_excretion_arachd	HMDB01043	0.00687889	0.0342267	0	0
Urine_excretion_arg_L	HMDB00517	0	0.156033	0.0150161	17.313
Urine_excretion_argsuc	HMDB00052	0	5.45278e-05	12.9357	12.9357
Urine_excretion_ascb_L	HMDB00044	0.00380856	0.654333	0	0
Urine_excretion_asn_L	HMDB00168	0	0.444695	0	0
Urine_excretion_asp_L	HMDB00191	0	0.224822	0	0
Urine_excretion_bhb	HMDB00011	0	1.67778	1.87911	1.87911
Urine_excretion_bilirub	HMDB00054	1.59389e-05	0.043035	0	0
Urine_excretion_btn	HMDB00030	0.000109056	0.000704667	0	0
Urine_excretion_but	HMDB00039	0.000989889	0.6795	0.00114089	0.00187911
Urine_excretion_c4crn	HMDB02013	0.00100667	0.0151839	0	0
Urine_excretion_c51crn	HMDB02366	0.000419444	0.00167778	0	0
Urine_excretion_c5dc	HMDB13130	0.000251667	0.000838889	0	0
Urine_excretion_ca2	HMDB00464	0.141772	4.36222	0	0
Urine_excretion_cala	HMDB00026	0.00738222	0.0402667	0	0
Urine_excretion_camp	HMDB00058	0.00138417	0.00436222	0.00177844	0.00224822
Urine_excretion_carn	HMDB00033	0.00167778	0.167526	0	0.948783
Urine_excretion_cgly	HMDB00078	0.00234889	0.0129189	0	0
Urine_excretion_chol	HMDB00097	0.0117444	0.0511722	0	0
Urine_excretion_cholate	HMDB00619	0	0	0	0.0604
Urine_excretion_cholp	HMDB01565	0.00587222	0.0251667	0	0
Urine_excretion_cit	HMDB00094	0.393187	5.12561	0.0939556	6.67001
Urine_excretion_citr_L	HMDB00904	0	0.622875	0.152678	0.199656
Urine_excretion_cl	HMDB00492	44.1524	149.014	0	0
Urine_excretion_creat	HMDB00064	0	5.48633	12.9189	12.9189
Urine_excretion_crn	HMDB00062	0.00520111	0.230694	0.0973111	0.370789
Urine_excretion_crtn	HMDB00562	2.92772	11.6606	0	0
Urine_excretion_crvnc	HMDB02183	0	0.0989889	0	0.115767
Urine_excretion_cyan	HMDB02084	4.36222e-05	0.126924	0	0
Urine_excretion_cys_L	HMDB00574	0.0121387	1.2382	0	0
Urine_excretion_cyst_L	HMDB00099	0.00327167	0.17365	0.00838889	3.43944
Urine_excretion_cytd	HMDB00089	0	0.0134222	0.0189589	0.0486556
Urine_excretion_dad_2	HMDB00101	0.00109056	0.00260056	0	1.55194
Urine_excretion_dcyt	HMDB00014	0.00318778	0.00771778	0	0
Urine_excretion_ddca	HMDB00638	8.38889e-05	0.000419444	0	0
Urine_excretion_dgchol	HMDB00637	0	0	0	0.000755
Urine_excretion_dgsn	HMDB00085	0	0.0167778	1.48483	2.70122
Urine_excretion_dhdascb	HMDB01264	0.0144289	0.062665	0	0
Urine_excretion_dhea	HMDB00077	1.12411e-05	0.00156872	2.13917e-06	1.14089e-05
Urine_excretion_dheas	HMDB01032	2.18111e-05	0.02114	0.001661	0.0134306
Urine_excretion_din	HMDB00071	0	0.0167778	0.0268444	0.0268444
Urine_excretion_dmgly	HMDB00092	0.00587222	0.0939556	0	0
Urine_excretion_dopa	HMDB00073	0.000360722	0.00587222	0	0
Urine_excretion_dopasf	HMDB06275	0.000922778	0.00176167	0	0
Urine_excretion_duri	HMDB00012	0	0.0167778	0	0
Urine_excretion_estradiol	HMDB00151	2.85222e-06	1.4345e-05	4.19444e-06	2.265e-05
Urine_excretion_estrone	HMDB00145	3.775e-06	1.80361e-05	0	0
Urine_excretion_etha	HMDB00149	0.0411894	0.471456	2.34889e-05	0.864056
Urine_excretion_ethamp	HMDB00224	0.0137913	0.0855667	0	0
Urine_excretion_etoh	HMDB00108	8.80833e-05	0.0260056	3.27167e-05	41.5938
Urine_excretion_fald	HMDB01426	0.00100667	0.00260056	0	0
Urine_excretion_fe2	HMDB00692	0	0.00384127	0	0
Urine_excretion_fol	HMDB00121	1.09056e-07	2.18111e-05	0	0
Urine_excretion_for	HMDB00142	0.0182207	1.64112	5.03333e-06	4.39871
Urine_excretion_forglu	HMDB00854	0	0.00671111	0	0
Urine_excretion_fru	HMDB00660	0	0	0.0117444	0.129189
Urine_excretion_fuc_L	HMDB00174	0.0535211	0.218111	0	0
Urine_excretion_fum	HMDB00134	0.000167778	0.0157711	0	0.0335556
Urine_excretion_gal	HMDB00143	0	0.260056	0	0
Urine_excretion_gam	HMDB01514	0.0121639	0.0121639	0	0
Urine_excretion_gchola	HMDB00138	0.000503333	0.00654333	0	0
Urine_excretion_glc_D	HMDB00122	0	0.931754	0.142611	762.55
Urine_excretion_glcur	HMDB00127	0.0310389	3.80444	0	0
Urine_excretion_gln_L	HMDB00641	0.0755	1.02244	0.00570444	3.07872
Urine_excretion_glu_L	HMDB00148	0	0.154356	5.36889e-05	5.36889e-05
Urine_excretion_glucys	HMDB01049	0.00268444	0.00503333	0	0
Urine_excretion_glx	HMDB00119	0.00385889	0.0446289	0	0.0922778
Urine_excretion_gly	HMDB00123	0.201333	5.03115	2.01333e-05	27.5869
Urine_excretion_glyald	HMDB01051	0	0	3.16177	104.345
Urine_excretion_glyb	HMDB00043	0.02265	0.77765	0	1.90008
Urine_excretion_glyc	HMDB00131	0.0335556	0.159389	0	0.335556
Urine_excretion_glyc_R	HMDB00139	0	0.260894	0.0100667	12.1639
Urine_excretion_glyc_S	HMDB06372	0.170294	1.02009	0	0
Urine_excretion_glyclt	HMDB00115	0.0243278	1.02428	0.000335556	0.864056
Urine_excretion_glyleu	HMDB00759	0.000587222	0.000587222	0	0
Urine_excretion_gsn	HMDB00133	0.000184556	0.00192944	0.293611	21.7104
Urine_excretion_gthrd	HMDB00125	4.19444e-05	0.000713056	0	0
Urine_excretion_gua	HMDB00132	0.000713056	0.00478167	0	0
Urine_excretion_gudac	HMDB00128	0.0436222	1.04022	0	0
Urine_excretion_hLkynr	HMDB01152	0.000503333	0.043035	0	0
Urine_excretion_hcoumarin	HMDB29865	0.00109056	0.00109056	0	0
Urine_excretion_hcys_L	HMDB00742	0.00402667	0.02869	0	0
Urine_excretion_hdca	HMDB00220	0.00176167	0.20385	0	0
Urine_excretion_hdcea	HMDB03229	8.38889e-05	0.0553667	0	0
Urine_excretion_hgentis	HMDB00130	0.00419444	0.0234889	0	21.0058
Urine_excretion_his_L	HMDB00177	3.02e-05	1.78524	2.76833e-05	1.61486
Urine_excretion_hista	HMDB00870	3.02e-05	0.261733	0	0
Urine_excretion_hxan	HMDB00157	0	0.202172	0	0.273142
Urine_excretion_hyptaur	HMDB00965	0.00545278	0.00545278	0	0
Urine_excretion_icit	HMDB00193	0.0419444	0.999117	0	0
Urine_excretion_idour	HMDB02704	0.000142611	0.00125833	0	0
Urine_excretion_ile_L	HMDB00172	0	0.140766	4.44611e-05	0.00142611
Urine_excretion_inost	HMDB00211	0.0427833	0.843083	0.0556183	0.285474
Urine_excretion_ins	HMDB00195	0.00109056	0.0545278	0	117.444
Urine_excretion_k	HMDB00586	4.64182	67.7703	0	0
Urine_excretion_lac_L	HMDB00190	0	3.7271	0	3.69111
Urine_excretion_lcts	HMDB00186	0.005285	0.609201	0	0
Urine_excretion_leu_L	HMDB00687	0.0100667	0.159976	0.00671111	0.00855667
Urine_excretion_lnlc	HMDB00673	0	0.0151	0	0.005285
Urine_excretion_lnlnca	HMDB01388	0.00159389	0.0106539	0.000251667	0.00796944
Urine_excretion_lys_L	HMDB00182	0	0.631599	3.27167e-05	4.29763
Urine_excretion_mal_L	HMDB00156	0.00419444	0.0444611	0	0
Urine_excretion_man	HMDB00169	0	0.0209722	0	0
Urine_excretion_meoh	HMDB01875	0.0838889	0.9815	44.1172	214.714
Urine_excretion_met_L	HMDB00696	0	0.0416928	0	0
Urine_excretion_mev_R	HMDB00227	0.000432028	0.00457194	0	0
Urine_excretion_mhista	HMDB00898	0.000268444	0.00822111	0.00612389	0.00612389
Urine_excretion_mma	HMDB00164	0.0111572	0.140094	0	0
Urine_excretion_na1	HMDB00588	15.6326	312.478	0	0
Urine_excretion_nac	HMDB01488	0.00511722	0.00687889	0	0
Urine_excretion_nh4	HMDB00051	6.07356	33.1361	0	0
Urine_excretion_nmn	HMDB00229	0.559287	1.11849	1.11849	5.03333
Urine_excretion_nrpphr	HMDB00216	2.869e-05	0.000436222	0.000647622	0.000761711
Urine_excretion_oaa	HMDB00223	0.00427833	0.04983	0	0
Urine_excretion_ocdca	HMDB00827	0.000587222	0.0645944	0	0
Urine_excretion_ocdcea	HMDB00207	0.000671111	0.109056	0	0
Urine_excretion_orn	HMDB00214	0	0.185394	0.0167778	0.146051
Urine_excretion_orot	HMDB00226	0	0.0190428	0	0.0972272
Urine_excretion_oxa	HMDB02329	0	0.453	0	0
Urine_excretion_pac	HMDB00209	0.00167778	0.0425317	0	0
Urine_excretion_pcrn	HMDB00824	8.38889e-05	0.00167778	0	0
Urine_excretion_phe_L	HMDB00159	0.00662722	0.182123	0.00998278	0.0130028
Urine_excretion_pheacgln	HMDB06344	0.0322133	0.717334	0	0
Urine_excretion_pmtcrn	HMDB00222	1.67778e-05	0.00419444	0	0
Urine_excretion_pnto_R	HMDB00210	0.00503333	0.0369111	0	0
Urine_excretion_ppa	HMDB00237	0.00167778	0.0479844	0	0
Urine_excretion_ppbng	HMDB00245	0.00125833	0.00360722	0	0
Urine_excretion_pro_L	HMDB00162	0	0.0796944	5.70444e-05	0.00046055
Urine_excretion_prostge2	HMDB01220	3.10389e-07	0.000142611	0	0
Urine_excretion_prostgf2	HMDB01139	4.93267e-07	3.60722e-06	0	0
Urine_excretion_pser_L	HMDB00272	0.00444611	0.0872444	0	0
Urine_excretion_ptrc	HMDB01414	0.000268444	0.0189589	0.00212239	0.00442094
Urine_excretion_pyr	HMDB00243	0	0.667168	0.151503	0.877646
Urine_excretion_ribflv	HMDB00244	0.000838889	0.00218111	0	0
Urine_excretion_sarcs	HMDB00271	0.00167778	0.0788556	0	0.0469778
Urine_excretion_sbt_D	HMDB00247	0.01057	0.156872	0	0
Urine_excretion_sebacid	HMDB00792	0.0159389	0.0419444	0	0.0167778
Urine_excretion_ser_L	HMDB00187	0.0834694	0.595611	3.43944e-05	0.000102344
Urine_excretion_so4	HMDB01448	18.2127	22.6279	0	0
Urine_excretion_sphgn	HMDB00269	5.95611e-08	3.60722e-06	0	2.18111e-06
Urine_excretion_sphings	HMDB00252	3.14583e-07	3.31109e-07	0	0
Urine_excretion_spmd	HMDB01257	8.38889e-05	0.0109056	0.00167778	0.00414411
Urine_excretion_srtn	HMDB00259	3.35556e-05	0.00100667	0	0
Urine_excretion_succ	HMDB00254	0.00251667	0.27935	0.0251667	0.125833
Urine_excretion_taur	HMDB00251	0.0335556	2.10561	0	1.67778
Urine_excretion_tchola	HMDB00036	0	0	0.0005285	0.00198817
Urine_excretion_tcynt	HMDB01453	0	0.0551989	0	0
Urine_excretion_tdchola	HMDB00951	0	0	0	0.000285222
Urine_excretion_thr_L	HMDB00167	0.0413908	0.845516	0.0002265	0.000276833
Urine_excretion_thym	HMDB00262	0.0003775	0.00218111	0	0.0167778
Urine_excretion_thymd	HMDB00273	0.00587222	0.0984017	0	0.0768422
Urine_excretion_thyox_L	HMDB00248	1.42611e-06	3.94278e-06	0	2.55022e-05
Urine_excretion_triodthy	HMDB00265	0	0	0	9.06e-06
Urine_excretion_trp_L	HMDB00929	0.0110398	0.246633	0.00293611	0.128434
Urine_excretion_tststerone	HMDB00234	0.00738222	0.01057	0	0
Urine_excretion_tststerones	HMDB02833	4.69778e-05	0.000100667	0	0
Urine_excretion_tsul	HMDB00257	0.0104861	0.0245794	0	0
Urine_excretion_ttdca	HMDB00806	0.000251667	0.000755	0	0
Urine_excretion_tym	HMDB00306	0.00167778	0.00654333	0	0
Urine_excretion_tyr_L	HMDB00158	0.0114089	0.324314	0.0510883	0.128769
Urine_excretion_ura	HMDB00300	0.0198817	0.191267	0	0.230527
Urine_excretion_urate	HMDB00289	0.199739	3.34499	4.74392	19.3195
Urine_excretion_urcan	HMDB00301	0.00570444	0.0125833	0	0
Urine_excretion_urea	HMDB00294	0.0551905	411.869	0	0
Urine_excretion_uri	HMDB00296	0.00100667	0.0113334	0	0
Urine_excretion_val_L	HMDB00883	0.000148483	0.167694	0	0.2718
Urine_excretion_xan	HMDB00292	0	0	0.0109056	0.0385889
Urine_excretion_xol7aone	HMDB01993	0.783187	1.05901	0	0
Urine_excretion_xtsn	HMDB00299	0.00192944	0.00796944	0.008305	0.008305
Urine_excretion_xylt	HMDB02917	0.00755	0.115767	0.125833	0.285222
Urine_excretion_xylu_D	HMDB01644	0.0536889	0.273478	0	0
Urine_excretion_xylu_L	HMDB00751	0	0.00419444	0	0
